# Supplementary material for: The Impact of Low-Lactose, High Galacto-Oligosaccharides Milk on Gut Microbiome and Plasma Metabolome in Healthy Adults: A Randomized, Double-Blind, Controlled Clinical Trial Complemented by Ex Vivo Experiments
Source: Curr Dev Nutr. 2025 Jul 24;9(9):107506. doi: 10.1016/j.cdnut.2025.107506 (PMC12405628; doi:10.1016/j.cdnut.2025.107506)
Supplement: Multimedia component 4 [file mmc4.xlsx]

## Sheet: Description
The impact of low-lactose, high galacto-oligosaccharides (GOS) milk on gut microbiome and plasma metabolome in healthy adults: A randomized, double-blind, controlled clinical trial complemented by ex vivo experiments
Siegwald et al
Supplementary Table 5: Results of linear mixed effects models on microbiome outcomes
Sheet name	Sheet description
LMM Bifidobacterium	Results of linear mixed effects model targeting the Bifidobacterium genus
LMM Bifidobacterium species	Results of linear mixed effects model targeting Bifidobacterium species
LMM all genera	Results of linear mixed effects model targeting all genera
LMM all species	Results of linear mixed effects model targeting all species
LMM pathways	Results of linear mixed effects model targeting all pathways

## Sheet: LMM Bifidobacterium
Genus	Significance	Estimate effect size (Δ clr %)	CI 95% low	CI 95% high	q-value	p-value
Bifidobacterium	sig, FDR	2.61683768909407	1.9486291685374213	3.285046209650719	8.587633530958193e-8	8.587633530958193e-8

## Sheet: LMM Bifidobacterium species
Species	Significance	Estimate effect size (Δ clr %)	CI 95% low	CI 95% high	q-value	p-value
Bifidobacterium_longum	sig, FDR	2.0153422126067735	1.253517392245743	2.777167032967804	1.5331499196922114e-4	1.9164373996152642e-5
Bifidobacterium_adolescentis	sig, FDR	1.7531555359572777	0.8355217570141558	2.6707893149003996	0.002813585446727651	7.033963616819127e-4
Bifidobacterium_catenulatum	sig, FDR	1.4702916094982517	0.07254162269939868	2.868041596297105	0.06425490857015627	0.040159317856347666
Bifidobacterium_bifidum	sig, FDR	1.448741926505296	0.43584472193030144	2.4616391310802905	0.01939042206862924	0.007271408275735965
Bifidobacterium_pseudocatenulatum	sig, FDR	0.9806208980399695	0.13604877721748232	1.8251930188624568	0.0499983545246386	0.0249991772623193
Bifidobacterium_dentium	ns	0.30041428928341973	-0.3547034566876752	0.9555320352545147	0.40049080706558865	0.3504294561823901
Bifidobacterium_angulatum	ns	0.27166795154814494	-0.049600456814432314	0.5929363599107222	0.12425077525070921	0.09318808143803191
Bifidobacterium_animalis	ns	0.17102486213674556	-0.5355096104090795	0.8775593346825705	0.6196463536813007	0.6196463536813007

## Sheet: LMM all genera
Genus	Significance	Estimate effect size (Δ clr %)	CI 95% low	CI 95% high	q-value	p-value
Bifidobacterium	sig, FDR	2.61683768909407	1.9486291685374213	3.285046209650719	6.311910645254272e-5	8.587633530958193e-8
GGB3619	sig, no FDR	1.8947311843596808	0.34464558978762905	3.4448167789317328	0.9265957101855411	0.01905218329387426
GGB16040	ns	1.425271086573174	-0.23771382617265302	3.088255999319001	0.9265957101855411	0.08927148479042335
GGB4651	ns	1.263234383551879	-0.2177532779161535	2.744222045019911	0.9265957101855411	0.09080516827558861
GGB9611	ns	1.2521506909978952	-0.35536206725575314	2.859663449251544	0.9265957101855411	0.12010255912028235
GGB9262	sig, no FDR	1.2090115214519759	0.005544991006501521	2.41247805189745	0.9265957101855411	0.049045588396970145
GGB9062	ns	1.2081513937124917	-0.46823097747533815	2.8845337649003215	0.9265957101855411	0.14856355855296302
GGB4750	ns	1.2053658544264527	-0.6183941999643299	3.0291259088172353	0.9265957101855411	0.18366176546654803
Eisenbergiella	ns	1.1474021670498904	-0.8945243631611399	3.1893286972609207	0.9265957101855411	0.25561794094536966
Pseudoflavonifractor	sig, no FDR	1.1315485171505497	0.06620685692873307	2.1968901773723664	0.9265957101855411	0.038442174540697364
Veillonella	ns	1.124330178308338	-1.595785507649758	3.844445864266434	0.9265957101855411	0.40089467815129953
GGB3534	ns	1.120680398778865	-0.18423925747894976	2.4256000550366794	0.9265957101855411	0.0883804710116293
GGB52930	ns	1.0349508682778192	-0.2494378414366043	2.3193395779922428	0.9265957101855411	0.10850650520230716
GGB3637	ns	1.0041504740238143	-0.11414521861568816	2.122446166663317	0.9265957101855411	0.07592710931485766
GGB4605	ns	0.9857546431443525	-0.43508004014275703	2.4065893264314617	0.9265957101855411	0.16384157288606044
GGB3828	ns	0.9637462253878966	-0.7744824543122371	2.70197490508803	0.9265957101855411	0.26161513878825876
GGB49418	sig, no FDR	0.9301544956483152	0.002840400348739891	1.8574685909478905	0.9265957101855411	0.04936374682738651
Anaerostipes	sig, no FDR	0.9017742639441514	0.28194481030574614	1.5216037175825567	0.9265957101855411	0.006528982838572289
GGB9713	ns	0.8811822391260599	-0.3018772554692094	2.064241733721329	0.9265957101855411	0.13620329417394814
Haemophilus	ns	0.8702426727821988	-0.7519562780627886	2.4924416236271862	0.9265957101855411	0.276372329388326
Christensenellaceae_unclassified	sig, no FDR	0.8698851758145288	0.013518231029038819	1.726252120600019	0.9265957101855411	0.04681555901134552
GGB9635	ns	0.8659352987351434	-1.0711504271912642	2.8030210246615512	0.9265957101855411	0.36321320288128567
GGB2848	ns	0.8506578088503476	-0.00928221235328719	1.7105978300539824	0.9265957101855411	0.05230169139856073
GGB9765	ns	0.829731125571147	-0.3986607062174441	2.058122957359738	0.9265957101855411	0.1743298865112073
GGB9770	ns	0.8097894468436507	-0.7223396397569931	2.3419185334442947	0.9265957101855411	0.2839639166620565
GGB9093	ns	0.7807765279073465	-0.4543349902736792	2.015888046088372	0.9265957101855411	0.2025203571578107
GGB6123	ns	0.7738609441628221	-0.6017492385040084	2.1494711268296527	0.9265957101855411	0.25462991343787567
GGB33512	ns	0.7729244829227682	-0.6442448945609096	2.1900938604064457	0.9265957101855411	0.26924411236186485
GGB52106	ns	0.7678816978644054	-0.3626779424798796	1.8984413382086904	0.9265957101855411	0.17220131388195187
GGB33586	ns	0.7654292934423663	-0.843016272924189	2.3738748598089217	0.9265957101855411	0.3331082744128724
Monoglobus	ns	0.7630789019009003	-0.28391825387020364	1.8100760576720043	0.9265957101855411	0.1444443059326908
GGB9525	ns	0.756949596841795	-1.0505847037438403	2.56448389742743	0.9265957101855411	0.3932824368419793
GGB3142	ns	0.7343051086868788	-0.262636124614836	1.7312463419885935	0.9265957101855411	0.14033811108943223
GGB36267	ns	0.7035908450933976	-0.03479930136604181	1.4419809915528372	0.9265957101855411	0.060754059250796015
GGB4774	ns	0.6942233685572627	-0.21930024925033642	1.607746986364862	0.9265957101855411	0.1288312707639811
GGB13404	interaction	0.6905519787842705	-0.3933178050843219	1.7744217626528629	0.9265957101855411	0.19906131766380453
Candidatus_Borkfalkia	ns	0.68100234488433	-0.26497569805654686	1.6269803878252067	0.9265957101855411	0.14932781093868341
GGB9061	ns	0.6553416994415828	-0.641772942044645	1.9524563409278106	0.9265957101855411	0.30501727949750745
GGB33928	ns	0.6470316568423506	-0.33939183430436015	1.6334551479890616	0.9265957101855411	0.1867003919822276
GGB4745	ns	0.6371162558123502	-0.30280467580848813	1.5770371874331885	0.9265957101855411	0.17334478177525633
GGB3815	ns	0.6345896513456237	-7.178016871557391e-4	1.269897104378403	0.9265957101855411	0.05023578108453003
Massilioclostridium	ns	0.629966938439435	-0.9916177078097185	2.2515515846885883	0.931989559218753	0.42787606068896744
GGB1420	ns	0.6281090293586298	-0.20628599606577636	1.462504054783036	0.9265957101855411	0.13239202669473452
GGB9109	ns	0.6256096407954826	-0.5155773406985676	1.766796622289533	0.9265957101855411	0.26680216839808885
Victivallis	ns	0.6168847982229653	-0.5345434207775326	1.7683130172234631	0.9265957101855411	0.2774836031059757
GGB9115	ns	0.6049904998043849	-0.19902965020578367	1.4090106498145536	0.9265957101855411	0.1325456339879986
Erysipelatoclostridium	ns	0.6019339714114911	-0.1940338860879809	1.397901828910963	0.9265957101855411	0.13082771943302007
GGB9092	sig, no FDR	0.5992577371111543	0.033589552423862634	1.1649259217984458	0.9265957101855411	0.03891768262464309
GGB51269	ns	0.5990759627795541	-0.8530341949708948	2.0511861205300033	0.9265957101855411	0.4000852233860087
Massilimicrobiota	ns	0.5972851384782705	-0.7507776656050424	1.9453479425615834	0.9265957101855411	0.3669022167321315
GGB80140	ns	0.5849066957881517	-0.7376821061087582	1.9074954976850615	0.9265957101855411	0.36816357572451
GGB9185	ns	0.5841359374611644	-0.2679830804031693	1.4362549553254982	0.9265957101855411	0.16875568882465727
GGB9602	ns	0.5831348266001435	-1.0188311910458254	2.1851008442461124	0.931989559218753	0.45732601030105
GGB9788	ns	0.5807922226482456	-0.36697741979939535	1.5285618650958865	0.9265957101855411	0.21567173152575497
GGB34228	ns	0.580225250852456	-0.21965415461389814	1.3801046563188102	0.9265957101855411	0.14639334872473483
GGB3537	ns	0.5790088415802136	-0.3434959273700281	1.5015136105304552	0.9265957101855411	0.2054321582312867
GGB9171	ns	0.5771623094778606	-0.5073034292512015	1.6616280482069228	0.9265957101855411	0.280629588948526
GGB4723	ns	0.5739964113830166	-0.20362423912466732	1.3516170618907006	0.9265957101855411	0.13943591226454438
Clostridia_unclassified	ns	0.5719372169790234	-0.7945339285003122	1.9384083624583592	0.9265957101855411	0.3931350776332936
Merdibacter	ns	0.5619543608458939	-0.45446074213972265	1.5783694638315104	0.9265957101855411	0.2627299643267298
Fusicatenibacter	ns	0.55520694517041	-0.11037057449003973	1.2207844648308597	0.9265957101855411	0.09724821728244902
Lacrimispora	ns	0.5535921806300943	-0.23448577308747798	1.3416701343476665	0.9265957101855411	0.1583972659486993
GGB3612	ns	0.551709912738708	-0.8201063140890377	1.9235261395664536	0.9265957101855411	0.4116071030797801
GGB3627	sig, no FDR	0.5459681162692952	0.03795970669792892	1.0539765258406615	0.9265957101855411	0.03651440397706126
GGB51960	ns	0.5397496301338194	-0.04071215617700108	1.12021141644464	0.9265957101855411	0.06670396539735293
GGB3321	ns	0.5356027138388155	-0.7465867454872506	1.8177921731648816	0.9265957101855411	0.39418840539104427
GGB9614	ns	0.5341413540516481	-0.21389647019022318	1.2821791782935192	0.9265957101855411	0.15180702001886998
GGB9620	sig, no FDR	0.5324970790556025	0.10311646654841328	0.9618776915627918	0.9265957101855411	0.017546248259319792
GGB9646	ns	0.5272831004716907	-1.107048438200434	2.1616146391438154	0.9376045351650025	0.5089853190895728
GGB9522	ns	0.5264766868448915	-0.5582005886919504	1.6111539623817333	0.9265957101855411	0.3241847972094736
GGB9117	ns	0.5025335518340525	-0.3865033435955365	1.3915704472636414	0.9265957101855411	0.2525921357830825
GGB4642	ns	0.4975380542343398	-0.5177600532163469	1.5128361616850263	0.9265957101855411	0.31986094185702074
Sutterella	ns	0.4948051014507542	-0.9079812929841258	1.8975914958856341	0.931989559218753	0.471088244760703
GGB9540	ns	0.4931238283161631	-0.29278201338273335	1.2790296700150594	0.9265957101855411	0.20549343778292534
Candidatus_Howiella	ns	0.4928211161289506	-0.2289940787100811	1.2146363109679823	0.9265957101855411	0.16997893598087052
GGB4717	ns	0.4884089591927064	-0.4728101734078501	1.449628091793263	0.9265957101855411	0.3019054598213611
Anaerococcus	ns	0.4867737602913385	-0.30756568438664084	1.281113204969318	0.9265957101855411	0.2156462662532563
GGB9627	ns	0.4851039261760055	-0.5125599520255242	1.4827678043775352	0.9265957101855411	0.3230881569462778
Paratractidigestivibacter	ns	0.4834491819904484	-0.06966172815582838	1.036560092136725	0.9265957101855411	0.08338523071288245
GGB9767	ns	0.4800848991376128	-0.922822361938183	1.8829921602134085	0.931989559218753	0.48426930776161214
GGB53985	ns	0.47881472148157134	-0.7715764543791171	1.72920589734226	0.931989559218753	0.4344686401358243
GGB4716	ns	0.472292854119967	-0.018490473901109084	0.9630761821410432	0.9265957101855411	0.05845057505590391
GGB3176	ns	0.46399948791647966	-0.5389866058308759	1.4669855816638353	0.9265957101855411	0.3471638882827772
GGB79998	sig, no FDR	0.4537149526339763	0.042269892474012805	0.8651600127939398	0.9265957101855411	0.032271328600971316
GGB3000	ns	0.4536415014633557	-0.5160973294713626	1.4233803323980738	0.9265957101855411	0.34106010567761347
GGB6518	ns	0.4533476632904736	-0.11901279055997327	1.0257081171409204	0.9265957101855411	0.11382190244281307
GGB9608	ns	0.44914461632204383	-0.46369641170635456	1.3619856443504421	0.9265957101855411	0.31750254611064566
Candidatus_Cibionibacter	ns	0.44771887494341195	-0.31698308893042876	1.2124208388172526	0.9265957101855411	0.23651863650785387
GGB79630	ns	0.4467871438721771	-1.444373108115445	2.337947395859799	0.9550759349745999	0.6279847651512109
GGB4602	ns	0.4419259761210134	-0.5552015746310828	1.4390535268731097	0.9265957101855411	0.3664768188468488
GGB38716	ns	0.4416529960059529	-0.156544017819015	1.039850009830921	0.9265957101855411	0.13989029206124887
Turicibacter	ns	0.4398338979085182	-0.7478722892011238	1.62754008501816	0.931989559218753	0.4495886778220415
GGB13532	ns	0.4382833716908684	-0.31758048579207754	1.1941472291738142	0.9265957101855411	0.24133554969295615
GGB9261	ns	0.43293435525382984	-0.12560328531542897	0.9914719958230886	0.9265957101855411	0.12186452113299083
GGB32900	ns	0.4282382855751248	-0.1646255959424262	1.0211021670926756	0.9265957101855411	0.14785916715923292
Candidatus_Neochristensenella	ns	0.4250238493695192	-0.550212678895527	1.4002603776345655	0.9265957101855411	0.37499120167092415
GGB9561	ns	0.410787747124286	-0.5862493882000709	1.4078248824486428	0.9265957101855411	0.40067730074713814
GGB9082	ns	0.40903020602118595	-0.3611167568019326	1.1791771688443045	0.9265957101855411	0.28167947912091423
Faecalibacterium	ns	0.39557177996045706	-0.017415430345422533	0.8085589902663366	0.9265957101855411	0.05949101275966553
Bilophila	ns	0.39520757396092177	-0.40018683107552544	1.190601978997369	0.9265957101855411	0.31275612968119826
Dakarella	ns	0.3913969855898114	-0.40608638930280627	1.188880360482429	0.9265957101855411	0.31868016848057423
GGB9724	ns	0.38269818273853795	-0.13766892880995374	0.9030652942870296	0.9265957101855411	0.14114763691008503
Candidatus_Woodwardibium	ns	0.3813385247590556	-0.6166836645256566	1.3793607140437678	0.931989559218753	0.4355300683643758
Corynebacterium	ns	0.37250043660590776	-0.18880650099150992	0.9338073742033255	0.9265957101855411	0.18173492590365645
GGB9766	ns	0.3702481561925803	-0.5517163908220324	1.2922127032071928	0.9265957101855411	0.41269743836323114
Pseudoruminococcus	ns	0.3664534455022458	-0.38488668437790363	1.1177935753823953	0.9265957101855411	0.32167524741033693
GGB3100	ns	0.3664071169143175	-0.2819973540685674	1.0148115878972024	0.9265957101855411	0.251688059896395
GGB9634	ns	0.36605786032143617	-0.40602121087983145	1.1381369315227037	0.9265957101855411	0.3350010183161436
GGB3167	ns	0.3657057387336289	-0.08642132643370687	0.8178328039009646	0.9265957101855411	0.1073093412200949
GGB3256	ns	0.3646482325810321	-0.2001283562546342	0.9294248214166984	0.9265957101855411	0.19347138322325091
GGB58485	ns	0.36296453383126415	-0.28968066649346513	1.0156097341559933	0.9265957101855411	0.2602007664292472
Pseudoglutamicibacter	ns	0.3595408017552174	-0.17212732298946343	0.8912089264998982	0.9265957101855411	0.17461813776987029
GGB1213	ns	0.35717842856910514	-0.23190623955594397	0.9462630966941543	0.9265957101855411	0.2207993698543043
Comamonas	ns	0.3558471345028108	-0.9409867650910891	1.6526810340967106	0.9497850383080895	0.574326293775474
Intestinimonas	ns	0.35398267692730034	-1.4634823086791862	2.1714476625337866	0.9574840813556919	0.689127998690015
Enterococcus	ns	0.3434173864381477	-1.492938827257634	2.179773600133929	0.9610677065706776	0.7007097453643132
GGB4722	ns	0.33983077063365297	-0.09844054120530549	0.7781020824726115	0.9265957101855411	0.12173166260439224
GGB9290	ns	0.33843359818884655	-0.18809355861682608	0.8649607549945192	0.9265957101855411	0.19555690970592884
GGB9712	ns	0.33702410377299113	-0.6638414801113781	1.3378896876573603	0.931989559218753	0.49116508425950534
GGB9299	ns	0.3351668795697211	-0.38442197681630536	1.0547557359557476	0.9265957101855411	0.34331382973686686
GGB3351	ns	0.3305506695393116	-0.27374626074776914	0.9348475998263923	0.9265957101855411	0.26799754470501336
GGB9258	ns	0.3302375164801983	-0.4235513244218343	1.0840263573822309	0.9265957101855411	0.3720207160882252
GGB4578	ns	0.3233372324319767	-0.6075513875330376	1.254225852396991	0.931989559218753	0.4774182911033089
GGB9267	ns	0.3219513715392347	-0.2048549567715261	0.8487576998499955	0.9265957101855411	0.21716460698506232
GGB3325	ns	0.3215925843994912	-0.16757864514602105	0.8107638139450034	0.9265957101855411	0.18601044398178745
GGB9697	ns	0.3206022012694178	-1.0693361369783996	1.7105405395172353	0.9551000647946288	0.6356472997519313
Hydrogeniiclostidium	ns	0.31869677817128383	-0.6483680738388456	1.2857616301814132	0.931989559218753	0.5002958417957171
GGB9444	ns	0.31388120212078563	-0.21641349402650734	0.8441758982680786	0.9265957101855411	0.23191807884261045
GGB4773	ns	0.31380630880072014	-0.04618618320049195	0.6737988008019322	0.9265957101855411	0.0841875299711644
GGB9328	ns	0.3061104449567117	-0.1442908604085899	0.7565117503220133	0.9265957101855411	0.17173236171880243
GGB9691	ns	0.3002383752712765	-0.8459257567356355	1.4464025072781885	0.9497850383080895	0.5913274173776597
GGB3617	ns	0.29869391829621156	-0.002334143251749743	0.5997219798441729	0.9265957101855411	0.05164226689637738
GGB9782	ns	0.2974866867515249	-0.20376763086944205	0.7987410043724918	0.9265957101855411	0.23035117512074946
GGB9708	ns	0.29692818696832285	-0.9691690605356285	1.5630254344722743	0.9550759349745999	0.6305495542093522
Ligilactobacillus	ns	0.2957842090666668	-0.26175424136831715	0.8533226595016508	0.9265957101855411	0.2819560783368651
Duodenibacillus	ns	0.29396352228497236	-0.01464927339127875	0.6025763179612235	0.9265957101855411	0.060838543233714674
Enterobacter	ns	0.29331566056645186	-0.4963701562456364	1.0830014773785401	0.931989559218753	0.44797717568962103
GGB3538	ns	0.2909510012279967	-0.2955285910589777	0.8774305935149711	0.9265957101855411	0.3136281396302981
GGB4662	ns	0.2897004274694926	-0.10895484986041148	0.6883557047993967	0.9265957101855411	0.14555665439339568
Brevundimonas	ns	0.2893022637872228	-0.044643209599107	0.6232477371735525	0.9265957101855411	0.08597743904337289
GGB9176	ns	0.2890439076463571	-1.4711700408782338	2.0492578561709482	0.9656430474674647	0.7356251301606593
GGB9785	ns	0.2883647119312903	-0.09975153459127706	0.6764809584538577	0.9265957101855411	0.1373099399864523
Anaerotignum	ns	0.2865926242554612	-0.8793672456360198	1.4525524941469423	0.9497850383080895	0.6139737794483183
GGB3057	ns	0.28332501618206746	-0.23824085375133203	0.8048908861154669	0.9265957101855411	0.27117504842931683
GGB9072	ns	0.2823454872557689	-0.1343316796046255	0.6990226541161633	0.9265957101855411	0.1732640028327445
Candidatus_Heritagella	ns	0.2794243452291325	-0.021242132413384962	0.5800908228716499	0.9265957101855411	0.06687737158562891
GGB9790	ns	0.27932675165288284	-0.36943015255537187	0.9280836558611376	0.9265957101855411	0.3797459583784607
Barnesiella	ns	0.277419562566367	-0.34227563151459695	0.897114756647331	0.9265957101855411	0.36222461916291804
GGB9832	ns	0.2772397719875812	-0.24545889513451247	0.7999384391096749	0.9265957101855411	0.2821612275815152
GGB9110	ns	0.27714743672534375	-0.7350351009194611	1.2893299743701485	0.9497850383080895	0.5741467003693119
Enorma	ns	0.27649381432507336	-0.16824234055913523	0.721229969209282	0.9265957101855411	0.21000878201935827
GGB3945	ns	0.27494783255691224	-0.08268197723779253	0.632577642351617	0.9265957101855411	0.12475088772133028
GGB9355	ns	0.27205372316826515	-0.07709343289192888	0.6212008792284591	0.9265957101855411	0.1198953099325476
GGB9303	ns	0.2708429416201035	-0.12832578099998743	0.6700116642401943	0.9265957101855411	0.17276216405015932
Agathobaculum	ns	0.2699048665247875	-0.22893751356802855	0.7687472466176035	0.9265957101855411	0.2722975001686766
GGB3818	ns	0.26836885885014417	-0.13527846116046172	0.67201617886075	0.9265957101855411	0.18122727377773518
GGB3486	ns	0.26692469625828064	-0.23708097516328108	0.7709303676798424	0.9265957101855411	0.2832698141619071
Odoribacter	ns	0.2655220510051522	-0.21032198469018815	0.7413660867004925	0.9265957101855411	0.25831871061413125
GGB9616	ns	0.25811725699162014	-0.3522510290274282	0.8684855430106685	0.9265957101855411	0.3878916401373683
GGB3341	ns	0.2565495824665672	-0.2245633143503602	0.7376624792834947	0.9265957101855411	0.2798345552853577
GGB51884	ns	0.2564039068474371	-0.18572137979911135	0.6985291934939855	0.9265957101855411	0.2401348599460023
GGB79697	ns	0.25551532810324934	-0.18789844048995769	0.6989290966964563	0.9265957101855411	0.2440301133591056
GGB5980	ns	0.25344316546782275	-0.45433099831126633	0.9612173292469118	0.931989559218753	0.46417226904009035
GGB48165	ns	0.25326374941204427	-0.24237203593844647	0.748899534762535	0.9265957101855411	0.2996159860350953
GGB9762	ns	0.2508914011136876	-0.6273890550714915	1.1291718572988665	0.9497850383080895	0.5582638635590527
Lachnospira	ns	0.24942822433672823	-0.30336887468894197	0.8022253233623984	0.9265957101855411	0.3578780603563433
Eubacteriales_unclassified	ns	0.2492426601125049	-0.2260081455998979	0.7244934658249077	0.9265957101855411	0.28736003826178425
GGB3746	ns	0.24733599230466793	-1.8030202609542791	2.297692245563615	0.9712584013773089	0.8040631434182087
GGB39037	ns	0.247208392202587	-0.44919943837572246	0.9436162227808964	0.931989559218753	0.46821749252617595
GGB79634	ns	0.24438821410907877	-0.37834781207577683	0.8671242402939343	0.931989559218753	0.423465044459047
GGB3475	ns	0.23553619306611118	-0.4853635022844994	0.9564358884167218	0.931989559218753	0.5030512185238607
GGB9787	ns	0.2342339463820866	-1.0445749855937032	1.5130428783578764	0.9610677065706776	0.7070294670885364
GGB9589	ns	0.2336971737326663	-0.08403048198172591	0.5514248294470585	0.9265957101855411	0.14075066836261274
GGB9673	ns	0.23299994938087065	-0.40665514929024493	0.8726550480519862	0.931989559218753	0.45693556707603467
GGB4684	ns	0.2319626247611425	-1.074997570033938	1.5389228195562228	0.9610677065706776	0.7151318582591077
GGB79981	ns	0.22810590874841952	-0.05008855949120089	0.5063003769880399	0.9265957101855411	0.10241354816350519
Candidatus_Flemingibacterium	ns	0.22620884235526087	-0.1366792096719194	0.5890968943824412	0.9265957101855411	0.20882409243667
GGB6127	ns	0.22363849026675653	-0.08444802652323347	0.5317250070567465	0.9265957101855411	0.14593240195017243
Anaerobutyricum	ns	0.22138846633032383	-0.35784163602318186	0.8006185686838295	0.931989559218753	0.43469588683941685
GGB4754	ns	0.2178328682371327	-0.3551332138223069	0.7907989502965722	0.931989559218753	0.4379789242491928
GGB9060	ns	0.21761007289490353	-0.15395355596695087	0.589173701756758	0.9265957101855411	0.23645002685521074
GGB3034	ns	0.2146031562152878	-1.4761384126976709	1.9053447251282463	0.9712584013773089	0.795060756446694
Puniceicoccaceae_unclassified	ns	0.21386300807617903	-0.0325057750856714	0.4602317912380295	0.9265957101855411	0.08535773697933496
Candidatus_Gallimonas	ns	0.21356308670413682	-0.10265076324096023	0.5297769366492339	0.9265957101855411	0.17473579780276516
GGB9088	ns	0.2104097390470789	-0.6376480598284026	1.0584675379225603	0.9497850383080895	0.6106959349219865
GGB13493	ns	0.20879715500974533	-0.47664842166869253	0.8942427316881831	0.9409572373242469	0.5328072740542645
GGB9063	ns	0.20710586531091002	-1.277627603488415	1.691839334110235	0.9712584013773089	0.7740899318632805
GGB3306	ns	0.2051987336871851	-1.3673748088686604	1.7777722762430308	0.9712584013773089	0.7884920053394936
GGB3109	ns	0.20502105393027692	-0.23982668571896681	0.6498687935795207	0.9265957101855411	0.34854895391401164
GGB6648	ns	0.20339321692142767	-0.10300562672212024	0.5097920605649756	0.9265957101855411	0.1818014684778357
GGB51441	ns	0.20062785837583985	-0.5996723459781421	1.0009280627298218	0.9497850383080895	0.607113579995713
GGB9343	ns	0.19837855593988185	-0.26892531081306353	0.6656824226928273	0.9265957101855411	0.3869802660467342
GGB3678	ns	0.19810757684817165	-0.22013434495477519	0.6163494986511184	0.9265957101855411	0.33588524796838204
GGB79845	ns	0.19478463960768275	-0.17838086671335937	0.5679501459287248	0.9265957101855411	0.2895684875721997
GGB9285	ns	0.19470320534436175	-0.08691458496065813	0.47632099564938163	0.9265957101855411	0.16516586487019758
GGB6038	ns	0.19121562943304227	-0.15837855422778302	0.5408098130938676	0.9265957101855411	0.26772747617219006
GGB4617	ns	0.1874386026559771	-0.12453170332724592	0.49940890863920007	0.9265957101855411	0.22507950784958125
Dialister	ns	0.1861797105176103	-0.4923451247883518	0.8647045458235724	0.9497850383080895	0.5740566601205976
GGB1148	ns	0.18459836698897253	-0.12607953671433791	0.49527627069228297	0.9265957101855411	0.23008646965712654
GGB13357	ns	0.17919515070024963	-0.12015608182276313	0.4785463832232624	0.9265957101855411	0.22657366409481744
GGB9051	ns	0.17770821903260856	-0.0681057134779077	0.4235221515431248	0.9265957101855411	0.14745499189896272
Blautia	ns	0.1775679578530171	-0.25175495011251986	0.6068908658185541	0.9265957101855411	0.39806520381257204
GGB1256	ns	0.17535657346546957	-0.060108764755006844	0.41082191168594595	0.9265957101855411	0.1363309775251502
GGB3614	ns	0.1745186604147013	-0.352378293538124	0.7014156143675266	0.931989559218753	0.498295996849214
GGB3281	ns	0.17237270609921038	-0.08200390530693832	0.42674931750535905	0.9265957101855411	0.17324930332954813
GGB9106	ns	0.16702239030400773	-0.1982935140375	0.5323382946455155	0.9265957101855411	0.35252399432576187
Eubacterium	ns	0.16545892164198375	-0.24941727785955783	0.5803351211435254	0.9265957101855411	0.4150437599073393
GGB3344	ns	0.16425368025645548	-0.11611718609717803	0.444624546610089	0.9265957101855411	0.2366139990898936
GGB9264	ns	0.16412854525279563	-0.15689107183002698	0.48514816233561825	0.9265957101855411	0.29955559708348245
GGB9282	ns	0.16266306211822273	-0.09784827506726229	0.42317439930370776	0.9265957101855411	0.20815143582242343
GGB74447	ns	0.16166582958889214	-0.18087137939176468	0.504203038569549	0.9265957101855411	0.33724871377612076
Methylobacterium	interaction	0.16094368713770502	-0.8331416007656677	1.1550289750410778	0.9665189913279042	0.7393722026110714
GGB79678	ns	0.15984396372636417	-0.08750742126100527	0.40719534871373364	0.9265957101855411	0.1931091987143358
Duganella	ns	0.1594369058096882	-0.10134285712420685	0.4202166687435832	0.9265957101855411	0.21739435015631964
GGB71580	ns	0.15798476935589445	-0.542335181709348	0.8583047204211369	0.9551000647946288	0.6434118714027197
GGB4550	ns	0.15772265848324157	-0.1891279727615896	0.5045732897280728	0.9265957101855411	0.3545067387258217
GGB9453	ns	0.1575140291462205	-1.2001577531486562	1.5151858114410972	0.9712584013773089	0.811528388744174
GGB4669	ns	0.15693159418922392	-0.08762413713294642	0.40148732551139427	0.9265957101855411	0.19619146352277764
GGB32387	ns	0.1569248115493908	-0.10420759965416226	0.4180572227529439	0.9265957101855411	0.22515652792053556
GGB4706	ns	0.1569209283181018	-0.08281400661502455	0.39665586325122815	0.9265957101855411	0.18762084325039863
GGB18384	ns	0.1566412292648736	-0.1167595821300588	0.430042040659806	0.9265957101855411	0.24650128806716973
GGB1691	ns	0.15636745253596276	-0.17478373044886633	0.4875186355207919	0.9265957101855411	0.33697555046115724
GGB74708	ns	0.15457079164920492	-0.1227480771089419	0.43188966040735177	0.9265957101855411	0.25909268840612676
GGB9080	ns	0.15396535585299248	-0.09307683900815786	0.40100755071414285	0.9265957101855411	0.20899836764645713
GGB9775	ns	0.15392120247119823	-0.9911244024691745	1.298966807411571	0.9712584013773089	0.7824078162790185
GGB6470	ns	0.15357971380033883	-0.19133855053948348	0.49849797814016117	0.9265957101855411	0.36413524397469044
GGB3532	ns	0.14887107325705917	-0.5909419268664438	0.8886840733805621	0.9551345830059814	0.67963998219337185
GGB4577	ns	0.1488393386850875	-0.10723493208531834	0.4049136094554934	0.9265957101855411	0.2401098100218748
GGB3111	ns	0.14871519962749621	-0.1273097613711098	0.4247401606261022	0.9265957101855411	0.2749922376526519
Lacticaseibacillus	ns	0.1479167768338838	-0.6885218218401858	0.9843553755079535	0.9610677065706776	0.7160379605697689
GGB3267	ns	0.14677604057650331	-0.0961882487037925	0.38974032985679913	0.9265957101855411	0.22260718019327488
GGB3360	ns	0.14475879300458247	-0.10312282800274175	0.3926404140119067	0.9265957101855411	0.23780691267438492
Mogibacterium	ns	0.14461164332986653	-0.4665032612577682	0.7557265479175013	0.9550759349745999	0.6273722543721849
GGB1567	ns	0.1442379038677917	-0.10740648664468219	0.39588229438026556	0.9265957101855411	0.2464102494653942
GGB9411	ns	0.14307429323039694	-0.098506122446922	0.3846547089077159	0.9265957101855411	0.23154306022663232
Gallibacter	ns	0.14278059939594473	-0.12328568581090082	0.4088468846027903	0.9265957101855411	0.2768940408016549
GGB6565	ns	0.14145821400117484	-0.11048794913379964	0.3934043771361493	0.9265957101855411	0.2558800940159766
GGB79930	ns	0.14139024833620728	-0.0626759769605433	0.34545647363295784	0.9265957101855411	0.1633337832500806
Streptococcus	ns	0.13918018233641094	-1.177023051622414	1.455383416295236	0.9712584013773089	0.8277766355209524
GGB9768	ns	0.13883054904704986	-0.1789398020110118	0.45660090010511156	0.9265957101855411	0.3735547173284328
GGB3264	ns	0.13815419240751037	-0.09074309592844948	0.3670514807434702	0.9265957101855411	0.22294663843802795
GGB781	ns	0.13676252161192365	-0.09728026278973134	0.37080530601357864	0.9265957101855411	0.23759580272822312
GGB9091	ns	0.1347177348226689	-0.5017673179009703	0.7712027875463081	0.9551000647946288	0.6641025212070029
GGB9095	ns	0.13432473369261622	-0.7505778341463759	1.0192273015316085	0.9712584013773089	0.7552700412219245
GGB12293	ns	0.13339505513605712	-0.10359495347368572	0.37038506374579994	0.9265957101855411	0.254747754830747
Methanomassiliicoccaceae_unclassified	ns	0.13277243415863385	-0.10858439344205076	0.3741292617593185	0.9265957101855411	0.2652510192721372
Alcaligenes	ns	0.13192139323685437	-0.1414776671347383	0.40532045360844704	0.9265957101855411	0.3268640618559534
GGB27377	ns	0.13056708277615817	-0.09964520262380258	0.3607793681761189	0.9265957101855411	0.2512695388423871
GGB9278	ns	0.12994566174673242	-0.11485989374598976	0.3747512172394546	0.9265957101855411	0.282086381649612
GGB3130	ns	0.12822567295760556	-0.2869372558835601	0.5433886017987712	0.9409572373242469	0.5259209702253882
Limosilactobacillus	ns	0.12813755801365542	-0.24806119261254148	0.5043363086398523	0.931989559218753	0.4857350360528101
GGB37323	ns	0.12797507037378666	-0.09852461883084648	0.3544747595784198	0.9265957101855411	0.25286108789677564
Parolsenella	ns	0.12637641393067722	-0.09863366295014608	0.35138649081150053	0.9265957101855411	0.25549836565893
GGB1495	ns	0.12561892657693613	-0.18118949004789597	0.43242734320176823	0.9265957101855411	0.4037751439514661
Staphylococcus	ns	0.1253001109311639	-0.8895908899364614	1.140191111798789	0.9712584013773089	0.799511075364149
GGB6547	ns	0.1242214813997218	-0.12583337082220106	0.3742763336216447	0.9265957101855411	0.31305688188785286
GGB4237	ns	0.1235829877287723	-0.10313732077559545	0.35030329623314005	0.9265957101855411	0.26953769826672885
GGB9817	ns	0.12349765417839996	-0.11207482418423055	0.3590701325410305	0.9265957101855411	0.28781842322541495
GGB4564	ns	0.12082382139113299	-0.4304383827326135	0.6720860255148795	0.9551000647946288	0.6525731565663442
Oscillospiraceae_unclassified	ns	0.12079106590611538	-0.7050993803475611	0.946681512159792	0.9712584013773089	0.7636278298658914
GGB4554	ns	0.1170933804802145	-0.7202793794358477	0.9544661403962769	0.9712584013773089	0.7739433026417231
Methanosphaera	ns	0.11587289274913426	-0.1530026916220018	0.3847484771202703	0.9265957101855411	0.378993533447043
GGB4618	ns	0.11550659213044881	-0.12735842384001544	0.35837160810091306	0.9265957101855411	0.3334005966183763
GGB74463	ns	0.1154681735479739	-1.8410033804317094	2.071939727527657	0.9768080652825818	0.9033567688771009
GGB1662	ns	0.11423065736422958	-0.2768932109073854	0.5053545256358445	0.9497850383080895	0.5497058871741605
GGB9256	ns	0.11344542061658952	-0.1200381383650597	0.34692897959823876	0.9265957101855411	0.3236492924605918
GGB3817	ns	0.11261398806912865	-0.13653420655544876	0.3617621826937061	0.9265957101855411	0.35754755116477954
Sellimonas	ns	0.11259118024261229	-0.18626747255322074	0.4114498330384453	0.931989559218753	0.4415852093651359
GGB9094	ns	0.1125832838836725	-0.12266925733977849	0.3478358251071235	0.9265957101855411	0.33061559603443424
GGB9581	ns	0.11209848203234304	-0.1445954150547656	0.36879237911945173	0.9265957101855411	0.3737083171197292
GGB9813	ns	0.11201369945437362	-0.11015958073182208	0.3341869796405693	0.9265957101855411	0.3060748837813544
GGB4632	ns	0.11155993428596853	-0.30102726861445284	0.5241471371863898	0.9497850383080895	0.57962613486053
GGB3453	ns	0.11106140375203755	-0.1161575815049615	0.33828038900903656	0.9265957101855411	0.3206409491701515
GGB80093	ns	0.11014736202835766	-0.11615582972507775	0.33645055378179306	0.9265957101855411	0.3224585842606039
Blastocystis	ns	0.10947648676842325	-0.17515098742457236	0.39410396096141886	0.931989559218753	0.43152225704845437
GGB13402	ns	0.10726321923728727	-0.11957014122600942	0.33409657970058393	0.9265957101855411	0.3348512048712774
GGB1266	ns	0.10625990364041339	-0.15566362907082487	0.3681834363516516	0.9265957101855411	0.40761602960447796
GGB6585	ns	0.10366297771211233	-0.11181007729287493	0.31913603271709956	0.9265957101855411	0.3272661991567749
GGB3118	ns	0.10285170252162487	-0.11445499004023213	0.3201583950834819	0.9265957101855411	0.33635760357426936
Treponema	ns	0.10005847645928334	-0.13334127886087907	0.3334582317794458	0.9265957101855411	0.38247667126781404
GGB79118	ns	0.09946273361018736	-0.1260354184427509	0.32496088566312564	0.9265957101855411	0.36885867093459557
Mitsuokella	ns	0.09929007505997936	-0.12795019930722715	0.32653034942718584	0.9265957101855411	0.3730822744934945
GGB3260	ns	0.09902634317152081	-0.11765424713193218	0.3157069334749738	0.9265957101855411	0.3508844696675757
GGB9288	ns	0.09697928382229201	-0.1329308568597405	0.3268894245043245	0.9265957101855411	0.3900056434198461
GGB45620	ns	0.09644427210516851	-0.7420210026356391	0.934909546845976	0.9712584013773089	0.8128047938934245
GGB10692	ns	0.09574334398381387	-0.671069504514655	0.8625561924822828	0.9712584013773089	0.7972947460201423
Waltera	ns	0.09547064207502165	-1.3838570072398397	1.5747982913898828	0.9768080652825818	0.8943261092500174
GGB9059	ns	0.0945627284842756	-0.35939825693279437	0.5485237139013456	0.9551000647946288	0.6678604922824365
GGB79997	ns	0.09434167575332877	-0.14605187948420337	0.3347352309908609	0.931989559218753	0.4233081559606917
GGB9640	ns	0.09402558759457785	-0.30581678007326973	0.49386795526242544	0.9550759349745999	0.6295866891076878
Clostridium	ns	0.0932567144646903	-0.47473210658997933	0.6612455355193599	0.9656430474674647	0.7357280361656874
GGB3277	ns	0.09303138296599739	-0.23136005185136194	0.4174228177833567	0.9497850383080895	0.5569617406933781
GGB4693	ns	0.09167371031031357	-0.13710351622424902	0.32045093684487613	0.9265957101855411	0.41345899994405555
GGB1421	ns	0.09059464101231046	-0.1277081193588583	0.3088974013834792	0.9265957101855411	0.39740646580968464
GGB3204	ns	0.09036321362270729	-0.1297059043425644	0.31043233158797895	0.9265957101855411	0.40244585578546443
Hydrogenoanaerobacterium	interaction	0.08855809248496649	-0.5301613221409781	0.7072775071109111	0.9712584013773089	0.7682740911395569
GGB80012	ns	0.08739659158683552	-0.15508941778452864	0.32988260095819966	0.931989559218753	0.461314442673289
GGB15850	ns	0.0870638941344176	-0.17477164780139248	0.3488994360702277	0.931989559218753	0.4966514800297468
GGB3328	ns	0.08590676582855596	-0.14644643772985766	0.31825996938696954	0.931989559218753	0.44977837435778434
GGB3491	ns	0.08586835780387088	-1.054222283946734	1.2259589995544755	0.9768080652825818	0.8769259705880593
GGB9071	ns	0.0852983871599041	-0.15613819072069562	0.3267349650405038	0.931989559218753	0.47038284981936984
GGB3429	ns	0.08492147703648775	-0.14070520070131318	0.31054815477428865	0.931989559218753	0.44243011897177387
GGB9333	ns	0.08262529986493208	-0.14608710918610962	0.3113377089159738	0.931989559218753	0.459843254352607
GGB3189	ns	0.08025948684613035	-0.29308611619788627	0.45360508989014703	0.9551000647946288	0.6591918861030142
GGB9593	ns	0.07832745405419023	-0.17445150480953775	0.3311064129179182	0.9409572373242469	0.5252808025937316
GGB9701	ns	0.0773928099338457	-0.14478524152398692	0.2995708613916783	0.931989559218753	0.47633361726744805
GGB9630	ns	0.07727298804080915	-0.14990496376232906	0.30445093984394733	0.931989559218753	0.48687442246755575
GGB9277	ns	0.07647583762825105	-0.1577836309886529	0.310735306245155	0.931989559218753	0.5041824291044861
GGB3636	ns	0.07643643153263638	-0.14695331157591954	0.2998261746411923	0.931989559218753	0.484303369739847
GGB1505	ns	0.07631226274394598	-0.4158102164079691	0.5684347418958611	0.9712584013773089	0.750259617611603
GGB4714	ns	0.07613866883570058	-0.15521057311635178	0.30748791078775295	0.931989559218753	0.5006807932546764
GGB80003	ns	0.0757634329723766	-0.14879594634003207	0.30032281228478525	0.931989559218753	0.49060367750569556
GGB3602	ns	0.07575775354492802	-0.14663359656364583	0.2981491036535019	0.931989559218753	0.4860660258528623
Enteroscipio	ns	0.07575775354492784	-0.14663359656364605	0.2981491036535017	0.931989559218753	0.4860660258528633
GGB9240	ns	0.07539528523801069	-0.5580693765856467	0.708859947061668	0.9712584013773089	0.8067229517816804
GGB1221	ns	0.07471639124987402	-0.1750720169788218	0.3245047994785698	0.9466793805502677	0.5404021301758379
Gordonibacter	ns	0.07378304407034486	-1.0843059096155996	1.2318719977562893	0.9768080652825818	0.8955548821270014
GGB9291	ns	0.07290151544134238	-1.0243183533069806	1.1701213841896654	0.9768080652825818	0.8914712703691681
GGB9495	ns	0.07289701689507996	-0.4452729719453773	0.5910670057355373	0.9712584013773089	0.7727023809421995
GGB4562	ns	0.07264331649945388	-0.15964422359964545	0.30493085659855323	0.9409572373242469	0.5221078618748984
GGB9350	ns	0.07176887361618423	-0.4030572711554569	0.5465950183878254	0.9712584013773089	0.7555110689428164
Ellagibacter	ns	0.07049114326273911	-0.22872262300413718	0.36970490952961543	0.9550759349745999	0.6290001055366147
GGB4748	ns	0.06937197183288135	-0.13768215677244228	0.276426100438205	0.931989559218753	0.49194636788963286
Allisonella	ns	0.0688383374970713	-0.3589756340106794	0.496652309004822	0.9665189913279042	0.7403403974389253
GGB1496	ns	0.06817552397031948	-0.20109925505366785	0.3374503029943068	0.9497850383080895	0.6037755572421352
GGB13818	ns	0.06730819229594565	-0.21469738120764592	0.3493137657995372	0.9550759349745999	0.6241348678314804
Candidatus_Pseudoruminococcus	ns	0.0671613399609533	-0.4760839847094168	0.6104066646313234	0.9712584013773089	0.7995206865369429
Fenollaria	ns	0.06689870236547729	-0.14459669724827967	0.27839410197923425	0.9395740113417259	0.5166005733058197
GGB3497	ns	0.06645196797475696	-0.15455769676482062	0.2874616327143345	0.9463277802534651	0.5381836899944876
GGB3730	ns	0.06614186383612772	-0.1867980283573152	0.3190817560295707	0.9497850383080895	0.5919810905148791
GGB3305	ns	0.06599856471332194	-0.1650994375739855	0.29709656700062936	0.9497850383080895	0.5585273552776026
GGB9455	ns	0.0641003665319913	-0.15784875341328586	0.28604948647726847	0.9497850383080895	0.5544131948067885
Arthrobacter	ns	0.0630336129717501	-0.16880764107907847	0.29487486702257865	0.9497850383080895	0.5774696120103193
GGB1497	ns	0.06259666111828147	-0.17899218272036074	0.30418550495692365	0.9497850383080895	0.5952882908507913
Weissella	ns	0.06189065216582122	-0.1622087308574171	0.2859900351890595	0.9497850383080895	0.5714073571828548
GGB1689	ns	0.06183038173625241	-0.22932887939393334	0.3529896428664382	0.9551000647946288	0.6624849388124865
GGB79908	ns	0.06159555546976448	-0.16808727528984574	0.2912783862293747	0.9497850383080895	0.5824616480201172
Longibaculum	ns	0.06159555546976403	-0.1680872752898461	0.2912783862293742	0.9497850383080895	0.5824616480201197
GGB1095	ns	0.061159234162279336	-0.18067962457458597	0.30299809289914464	0.9497850383080895	0.6036843210558154
GGB9559	ns	0.06092172938025809	-0.5952277379527294	0.7170711967132456	0.9744840326489244	0.8485303141432811
GGB27106	ns	0.05982114514123024	-0.16096343500923166	0.28060572529169214	0.9497850383080895	0.5786230139521584
GGB2983	ns	0.05799059429890708	-0.533241975219459	0.6492231638172732	0.9712584013773089	0.8402438019808747
GGB3139	ns	0.05715073384531546	-0.16856914867748712	0.28287061636811806	0.9497850383080895	0.603298481332077
GGB9582	ns	0.057041521003948215	-0.1564688819597144	0.27055192396761085	0.9497850383080895	0.5842108801389316
GGB9132	ns	0.05614524624571583	-0.1722990944985257	0.28458958698995734	0.9497850383080895	0.6142501922946
GGB4663	ns	0.056145246245715826	-0.17229909449852573	0.2845895869899574	0.9497850383080895	0.6142501922946001
GGB9621	ns	0.055550902304473015	-0.7247578418906747	0.8358596464996207	0.9768080652825818	0.8833564246311805
Collinsella	ns	0.05441011299163087	-0.4527804964661608	0.5616007224494226	0.9712584013773089	0.8254571350533718
GGB3446	ns	0.05409940930680028	-0.1771844689675684	0.28538328758116893	0.9550759349745999	0.6315195978199395
GGB4638	ns	0.052454715973916766	-0.1760813610228247	0.2809907929706582	0.9551000647946288	0.6376408558422852
GGB3033	ns	0.050312269489982575	-0.6566336762211705	0.7572582152011357	0.9768080652825818	0.8836844790281313
GGB4708	ns	0.050161160180602904	-0.17594620399607352	0.27626852435727933	0.9551000647946288	0.6490522075791424
GGB6019	ns	0.050112297614453655	-0.16693001715159222	0.26715461238049953	0.9551000647946288	0.6355097776725385
Candidatus_Neoclostridium	ns	0.05007000119789581	-0.1869042813826146	0.28704428377840624	0.9551000647946288	0.6644028283668841
Synechococcus	ns	0.04830415255097009	-0.18091813917033267	0.27752644427227285	0.9551000647946288	0.6653084625358563
Luteimonas	ns	0.04830160417260554	-0.18443643021543504	0.2810396385606461	0.9551000647946288	0.6689572873595276
GGB40351	ns	0.04685761465555596	-0.22190241801382068	0.3156176473249326	0.9610677065706776	0.7203204825941791
Tyzzerella	ns	0.04654023914987619	-0.172143218957089	0.2652236972568414	0.9551000647946288	0.6623041570159082
GGB3585	ns	0.046271157808573854	-0.16799768810456073	0.26054000372170844	0.9551000647946288	0.6576991570613714
GGB1096	ns	0.04550877277519859	-0.18590835891390384	0.276925904464301	0.9559713854226619	0.6864022767543867
GGB6521	ns	0.04475467866270336	-0.2646992322757994	0.35420858960120605	0.9712584013773089	0.7663738770655488
GGB75029	ns	0.043250929990539075	-0.20028148158691234	0.28678334156799046	0.9610677065706776	0.715306816946536
Acidaminococcus	ns	0.04285534287295134	-0.2956011161986739	0.3813118019445766	0.9712584013773089	0.7945675169982668
GGB1538	ns	0.04253276813849528	-0.19637379878291422	0.28143933505990476	0.9610677065706776	0.7146972536248257
GGB4535	ns	0.04166264304472483	-0.18959892947796186	0.27292421556741153	0.9610677065706776	0.7113637254338273
GGB3146	ns	0.04117552111854378	-0.2897784657212005	0.37212950795828803	0.9712584013773089	0.7984042309560317
GGB9287	ns	0.03963327717126453	-0.1901931858139769	0.269459740156506	0.961747568833205	0.7231392102718383
GGB4586	ns	0.038191399936994996	-0.31330494920362695	0.38968774907761694	0.9712584013773089	0.8228135840266159
GGB4653	ns	0.037815306209798186	-0.5257361926128556	0.6013668050324521	0.9768080652825818	0.8902958154295979
Klebsiella	ns	0.036011070478454144	-0.16503591184061572	0.237058052797524	0.9610677065706776	0.7122013536317318
GGB3819	ns	0.035621023463419776	-0.250503182358292	0.32174522928513155	0.9712584013773089	0.7980080025280532
GGB28369	ns	0.03501355625136732	-0.19869032027469116	0.26871743277742577	0.9712584013773089	0.7575461523422822
GGB3126	ns	0.03457571527629302	-0.16316894922520572	0.23232037977779177	0.9610677065706776	0.7185315978369623
Holdemanella	ns	0.03456559840678994	-0.48123967750294105	0.550370874316521	0.9768080652825818	0.8903953143632138
Alistipes	ns	0.03338868302632725	-0.5306803822175866	0.5974577482702411	0.9768080652825818	0.9030910010854102
GGB6609	ns	0.033350646682888785	-0.16401438053411954	0.2307156738998971	0.961747568833205	0.7275260520697442
Candidatus_Roslinia	ns	0.03325833504452681	-0.187148113203574	0.25366478329262765	0.9712584013773089	0.7563448280454246
Phocea	ns	0.03186647978752954	-0.959989324191227	1.023722283766286	0.9827026468864511	0.9474811828464722
GGB6513	ns	0.03151268578800641	-0.23103290805706328	0.2940582796330761	0.9712584013773089	0.8051671850918687
GGB4626	ns	0.031423383164400465	-0.1694084143597332	0.23225518068853412	0.9712584013773089	0.7475230353368211
GGB79916	ns	0.030583642422795543	-0.2170930695387003	0.2782603543842914	0.9712584013773089	0.7996496553986803
GGB9424	ns	0.03005750714575308	-0.25922296902787517	0.3193379833193813	0.9712584013773089	0.8308636336825479
GGB9818	ns	0.02976304174256894	-0.6344726052182831	0.693998688703421	0.9785096293360614	0.9265887102284336
GGB9172	ns	0.029414213251426014	-0.17204261672149476	0.2308710432243468	0.9712584013773089	0.7633188736790106
GGB9065	ns	0.029221023980866345	-0.16389693412798054	0.22233898208971323	0.9712584013773089	0.7549474799195669
GGB4608	ns	0.0283200942208095	-0.2406243107517853	0.2972644991934043	0.9712584013773089	0.8287800785177979
Lachnospiraceae_unclassified	ns	0.027824491780609112	-0.7926592797638801	0.8483082633250982	0.9827026468864511	0.9443672114511439
GGB80095	ns	0.026737579934497602	-0.1966682314955824	0.25014339136457764	0.9712584013773089	0.8054535156316894
GGB3280	ns	0.02653125416366063	-0.21154922971386414	0.26461173804118543	0.9712584013773089	0.8188243207887275
GGB27782	ns	0.026212465556155307	-0.2396329346689517	0.2920578657812623	0.9712584013773089	0.8394587065450717
GGB79890	ns	0.024231185892692103	-0.4633893132276674	0.5118516850130516	0.9768080652825818	0.9186223848079759
GGB9359	ns	0.023910123367875052	-0.41171119311974813	0.45953143985549827	0.9768080652825818	0.9101303241721191
Granulicatella	ns	0.022287662537901265	-0.16418102680234745	0.20875635187814998	0.9712584013773089	0.8054298055981489
GGB9412	ns	0.021538013472678835	-0.19669460521993712	0.2397706321652948	0.9712584013773089	0.8389213241271796
GGB25979	ns	0.021486596444918238	-0.21970445879659994	0.2626776516864364	0.9768080652825818	0.8545880718354312
GGB80108	ns	0.020983991565254795	-0.23384159853096478	0.2758095816614744	0.9768080652825818	0.8654885689874311
GGB4536	ns	0.019953952269170655	-0.17539084118886225	0.21529874572720356	0.9712584013773089	0.8330304689148516
GGB1680	ns	0.019476226905724398	-0.22032828577644722	0.259280739587896	0.9768080652825818	0.8673747140966679
GGB4686	ns	0.019293357170326333	-0.21908490267935088	0.2576716170200036	0.9768080652825818	0.8677675070104761
GGB51647	ns	0.01929164986148797	-0.3271872600274825	0.3657705597504584	0.9768080652825818	0.9088503926762275
GGB6001	ns	0.01899855066510059	-0.17553166281206284	0.21352876414226402	0.9712584013773089	0.8402421692915051
GGB74213	ns	0.017337638499931585	-0.248111101093701	0.28278637809356416	0.9768080652825818	0.8931599369164653
GGB3524	ns	0.01442189742582839	-0.1833654026642718	0.21220919751592857	0.9768080652825818	0.8808515392118319
GGB4641	ns	0.01430570342313231	-0.37545321998250736	0.404064626828772	0.9823585472825476	0.9395891955641238
GGB4613	ns	0.013904890532925263	-0.2595233414906385	0.287333122556489	0.9768080652825818	0.9167049800492322
Mesosutterella	ns	0.013479069890891288	-0.23029310552179255	0.2572512453035751	0.9768080652825818	0.9094876155421833
GGB1527	ns	0.012531334812217132	-0.18276286064219366	0.20782553026662792	0.9768080652825818	0.8945907947407268
Butyricicoccus	ns	0.011977170759309638	-0.8035631401052532	0.8275174816238724	0.9949702372797222	0.9758997819688442
GGB9075	ns	0.011375607032286683	-0.6728073917322316	0.695558605796805	0.9943561416249254	0.9727102936439745
GGB6132	ns	0.01089239248713375	-0.22087751353031423	0.24266229850458174	0.9782766992568872	0.9227091155670506
GGB34900	ns	0.010074184983860812	-1.0863615385333387	1.1065099085010603	0.9970459266440531	0.9849281785272601
GGB3265	ns	0.007031441115802742	-0.24722350761581002	0.2612863898474155	0.9827026468864511	0.9546649153844855
GGB4596	ns	0.006502278510571724	-0.2821059400951233	0.29511049711626675	0.9858519029588838	0.963049886155753
GGB3132	ns	0.006428271309815825	-0.2000937401570839	0.21295028277671554	0.9827026468864511	0.9487688749399485
GGB9548	ns	0.006271873199453597	-0.26911406569051943	0.28165781208942664	0.9858519029588838	0.9626410238061766
Lactiplantibacillus	ns	0.0057345547662963625	-0.20817620105799364	0.21964531059058637	0.9827026468864511	0.9559624388079083
GGB3278	ns	0.004692913454970166	-0.7479739989080666	0.7573598258180069	0.9970459266440531	0.9897750235367268
GGB3304	ns	0.0046683922510983855	-1.2110592518178402	1.220396036320037	0.9970459266440531	0.9936982266834995
GGB9747	ns	0.0027758211615173667	-0.9594760007900303	0.9650276431130649	0.9970459266440531	0.9952660340408419
GGB9253	ns	0.0016818058505839728	-0.48892864558865623	0.4922922572898242	0.9970459266440531	0.9943636372470086
GGB1512	ns	6.180333257035375e-4	-0.23479365006372727	0.23602971671513434	0.9970459266440531	0.995689401573789
GGB4710	ns	1.536281209290058e-4	-0.238916457273521	0.23922371351537902	0.9989448766403186	0.9989448766403186
GGB3102	ns	-0.0011750715382642246	-0.2706777913532418	0.26832764827671335	0.9970459266440531	0.9928406297275354
GGB4559	ns	-0.002554526417572228	-0.3759102378534185	0.3708011850182741	0.9970459266440531	0.988781516363685
GGB9358	ns	-0.003049829590276623	-0.28845508211359205	0.28235542293303884	0.9970459266440531	0.982457765269565
Butyrivibrio	ns	-0.004047832884894187	-1.1406170928337942	1.1325214270640056	0.9970459266440531	0.994154237619765
GGB3570	ns	-0.0040868082756564394	-0.8855084033638718	0.8773347868125589	0.9970459266440531	0.9923841497192785
GGB4609	ns	-0.004745846580936852	-0.3490104471862581	0.3395187540243844	0.9949702372797222	0.9773721242394007
GGB9086	ns	-0.008970958476992308	-0.3138892146042274	0.2959472976502428	0.9827026468864511	0.9517601502116615
GGB9141	ns	-0.009192781722670906	-0.35083518115222734	0.3324496177068855	0.9827026468864511	0.9558053306378672
GGB9618	ns	-0.010220099621353784	-0.7509608419878808	0.7305206427451734	0.9949702372797222	0.9773596997611774
GGB9595	ns	-0.010397493298972216	-0.28180321704473965	0.2610082304467952	0.9812459987749025	0.937190055972764
GGB9511	ns	-0.01049861774852467	-0.27576282027870325	0.2547655847816539	0.9805416229282478	0.9351832349288457
GGB4659	ns	-0.01086585116641392	-0.2062094588222897	0.18447775648946185	0.9768080652825818	0.908541820344182
GGB79770	ns	-0.010945543931025231	-0.4010241494985588	0.3791330616365083	0.9827026468864511	0.9539792817399846
GGB9619	ns	-0.011082077157741788	-1.1662110017402425	1.144046847424759	0.9970459266440531	0.9842575503955474
Candidatus_Cryptoclostridium	ns	-0.012850232923568017	-0.5263928793420124	0.5006924134948764	0.984389608122831	0.9589428019264585
GGB4667	ns	-0.014473168019466298	-0.5406185090736951	0.5116721730347625	0.9827026468864511	0.9547294910210237
GGB1458	ns	-0.014915716281752558	-0.3157033734863686	0.28587194092286355	0.9768080652825818	0.9187205619142917
GGB9357	ns	-0.01528128004150911	-0.29227803753212467	0.2617154774491064	0.9768080652825818	0.9096360313234455
Longicatena	ns	-0.015767139112111472	-0.2772203890135878	0.24568611078936486	0.9768080652825818	0.9013163606491834
GGB6016	ns	-0.016313642411659862	-0.33180056790082224	0.29917328307750246	0.9768080652825818	0.9153014129455117
Candidatus_Alangreenwoodia	ns	-0.019223918723438205	-0.3934122329028406	0.3549643954559642	0.9768080652825818	0.9158827374712986
GGB9694	ns	-0.020829829354404916	-0.5435054657622487	0.5018458070534388	0.9805416229282478	0.9346584278679639
GGB9637	ns	-0.021158389188693172	-0.3524855563909578	0.31016877801357146	0.9768080652825818	0.8951799997291401
GGB9628	ns	-0.021776155928425606	-0.3280038776924947	0.28445156583564346	0.9768080652825818	0.8836627865896783
GGB4704	ns	-0.02278668973051956	-0.45743495125501	0.41186157179397087	0.9768080652825818	0.9140570019486761
GGB3588	ns	-0.02363869649165798	-0.5011648307555269	0.45388743777221086	0.9768080652825818	0.9189106951991141
GGB9819	ns	-0.024142972913919675	-0.8616540853840771	0.8133681395562378	0.9827026468864511	0.9527309730166658
GGB9734	ns	-0.025827460377221015	-0.3583852676199987	0.3067303468655567	0.9768080652825818	0.8729975651059008
GGB4593	ns	-0.026627996602006765	-0.31159815818235514	0.2583421649783416	0.9744840326489244	0.847643911603725
GGB13727	ns	-0.026798429653903444	-0.28523897166859474	0.23164211236078786	0.9712584013773089	0.831286183192945
GGB6546	ns	-0.026818324618125777	-0.29766369536596504	0.2440270461297135	0.9712584013773089	0.8387759286031308
GGB9073	ns	-0.026976946501045505	-0.3152535567603896	0.2612996637582986	0.9744840326489244	0.8474202684130671
GGB4700	ns	-0.027441496988874728	-0.3087252604640557	0.25384226648630626	0.9712584013773089	0.8404358411917938
GGB9759	ns	-0.028097420616102875	-0.8783725157077812	0.8221776744755754	0.9827026468864511	0.9457697681024028
GGB4701	ns	-0.02894239635109433	-0.3102462738092654	0.2523614811070768	0.9712584013773089	0.8324153055653867
GGB4541	ns	-0.031151260129306357	-0.29479314633789755	0.23249062607928483	0.9712584013773089	0.808201335921944
Rhodococcus	ns	-0.03255654254508723	-0.4099934240417015	0.3448803389515271	0.9768080652825818	0.8591434809932639
Evtepia	ns	-0.03387574680768804	-0.4394274030211046	0.3716759094057285	0.9768080652825818	0.8636244388423945
GGB9542	ns	-0.034380461507236657	-0.35185378949451995	0.2830928664800466	0.9712584013773089	0.8238041990783707
GGB1543	ns	-0.03669987842963042	-0.3433064956589604	0.26990673879969956	0.9712584013773089	0.8056891459894313
GGB3654	ns	-0.037031249913514974	-0.42778848468787234	0.3537259848608424	0.9744840326489244	0.8453285568114558
Neobittarella	ns	-0.03767370792990307	-1.350433848290411	1.275086432430605	0.9827026468864511	0.9529271838002922
GGB9760	ns	-0.03814832620336578	-0.5615720155359443	0.48527536312921266	0.9768080652825818	0.8808961620106512
GGB51959	ns	-0.038708202432162234	-0.8934337059513898	0.8160173010870654	0.9785096293360614	0.9258413562029504
GGB9696	ns	-0.0404127486912983	-0.6995475530957022	0.6187220557131056	0.9768080652825818	0.8996960669840816
GGB9345	ns	-0.04099682594358889	-0.5117384119503264	0.42974476006314866	0.9768080652825818	0.857315951899575
GGB2970	ns	-0.043453783495648574	-0.8590471439984888	0.7721395770071917	0.9768080652825818	0.9127119577014982
GGB9758	interaction	-0.045155300365655515	-1.0146757795484296	0.9243651788171185	0.9782766992568872	0.923706162291537
GGB42994	ns	-0.04570684661408678	-0.3191775281339141	0.2277638349057405	0.9652916140099995	0.7315203115694827
GGB9275	ns	-0.047761461800008884	-0.3380125291599884	0.24248960555997062	0.9656430474674647	0.7353517328395789
GGB3510	ns	-0.04885678181111497	-1.1803398312260192	1.0826262676037892	0.9798007979011465	0.9291444301185022
Flavonifractor	ns	-0.050715223317321256	-0.9394832960688174	0.8380528494341749	0.9768080652825818	0.9065956698833759
GGB6512	ns	-0.05096402454849178	-0.38429421810140857	0.28236616900442496	0.9712584013773089	0.753516927764557
GGB4599	ns	-0.051818412285044885	-1.1048896743563064	1.0012528497862165	0.9768080652825818	0.9192914063757551
GGB9342	ns	-0.05357602152275234	-1.388348903565208	1.2811968605197033	0.9805416229282478	0.9341173832044348
Actinomyces	ns	-0.054581107129026585	-0.5018828989791553	0.39272068472110205	0.9712584013773089	0.8020046692661664
GGB4587	ns	-0.054874540466056554	-0.4934305802925561	0.383681499360443	0.9712584013773089	0.7971434798732395
Eggerthellaceae_unclassified	ns	-0.057604636215604965	-0.3311102618597828	0.2159009894285729	0.9551000647946288	0.6655692817229031
GGB2996	ns	-0.05797877055416045	-0.47596087050300073	0.3600033293946798	0.9712584013773089	0.7754370427511481
GGB9699	ns	-0.05801044233044572	-1.4533943333492063	1.3373734486883149	0.9805416229282478	0.9318195091251397
GGB9778	ns	-0.05817851529578566	-0.8055172401299519	0.6891602095383805	0.9768080652825818	0.8727486059108145
Dorea	ns	-0.05854480073828083	-0.5747728769071909	0.45768327543062925	0.9712584013773089	0.8154132970315109
GGB9737	ns	-0.05873845653921775	-0.3832394123770604	0.26576249929862494	0.9610677065706776	0.7101824368207426
GGB9056	ns	-0.05882409871363528	-0.4663866214092156	0.3487384239819451	0.9712584013773089	0.7668651042796826
GGB6007	ns	-0.06025676061340443	-0.4314713691742106	0.3109578479474018	0.9665189913279042	0.7386631992280259
Formosa	ns	-0.061113350332734025	-0.38041658814442764	0.2581898874789596	0.9594097833233838	0.6944299384054968
Frisingicoccus	ns	-0.06126629138033016	-0.3721499757197567	0.24961739295909638	0.9559713854226619	0.6859354535935629
GGB6128	ns	-0.06138600926112925	-0.41997851539726955	0.29720649687501105	0.961747568833205	0.7250813560481338
Catenibacterium	ns	-0.061563304543716835	-0.9738221469602666	0.8506955378728329	0.9768080652825818	0.8896262732892961
GGB3632	ns	-0.06158585005017901	-0.36381339498927323	0.24064169488891518	0.9551000647946288	0.675717052643819
GGB2980	ns	-0.06215729157016083	-0.8531561262172783	0.7288415430769567	0.9768080652825818	0.8713903856833924
GGB3511	ns	-0.06233470840096228	-0.30853085012058123	0.18386143331865668	0.9497850383080895	0.6034925512317983
Akkermansia	ns	-0.06327291773539004	-1.3002327781134173	1.173686942642637	0.9768080652825818	0.9162107794583272
GGB3183	ns	-0.06418848931190002	-0.44191038584523745	0.3135334072214374	0.961747568833205	0.72704968957845
GGB4591	ns	-0.06491871693732812	-0.6901238379893501	0.5602864041146939	0.9712584013773089	0.8305104682763715
GGB3124	interaction	-0.06495910346585343	-1.1874515144774185	1.0575333075457116	0.9768080652825818	0.9052075939102324
GGB6608	ns	-0.06555079520847448	-0.436060116054924	0.304958525637975	0.9610677065706776	0.716803986147857
GGB9239	ns	-0.06663360302171571	-0.7097346248411784	0.576467418797747	0.9712584013773089	0.8314470425032718
Sanguibacteroides	ns	-0.06670638238732818	-0.746930688684698	0.6135179239100417	0.9712584013773089	0.8402887766476356
GGB1146	ns	-0.0680949525747793	-0.43038159585036306	0.29419169070080453	0.9610677065706776	0.6995442415028716
Coprococcus	ns	-0.06855730429412385	-0.7448528657634309	0.6077382571751831	0.9712584013773089	0.8348973013002591
GGB4671	ns	-0.06855813441589736	-0.38073576700842865	0.24361949817663392	0.9551000647946288	0.6521580752819942
GGB34231	ns	-0.07043407000937008	-0.5409802938015955	0.4001121537828553	0.9712584013773089	0.7578208635604111
GGB9249	ns	-0.0724710741284838	-0.7098702670662442	0.5649281188092765	0.9712584013773089	0.815212627652113
GGB58714	ns	-0.07255993611811544	-0.6048727990292205	0.4597529267929897	0.9712584013773089	0.7796815053082665
GGB9137	ns	-0.0748256558348	-0.49504246136227564	0.34539114969267565	0.9610677065706776	0.7143797871543542
GGB9551	ns	-0.07483536383266318	-0.6868737227186011	0.5372029950532747	0.9712584013773089	0.8010012052088833
GGB2982	ns	-0.07544856058745456	-0.5026130238565526	0.35171590268164354	0.9610677065706776	0.7168945549207264
GGB9197	ns	-0.07570718270364263	-0.43026937146561167	0.2788550060583264	0.9551000647946288	0.6612799731400316
Candidatus_Pseudobutyricicoccus	ns	-0.07619974025255072	-0.8080972682757567	0.6556977877706552	0.9712584013773089	0.8305746496836715
Eggerthella	ns	-0.07765637856890484	-1.1137139705154133	0.9584012133776036	0.9768080652825818	0.8774039727881123
GGB4569	ns	-0.07859350879250523	-0.6809060653883913	0.5237190478033807	0.9712584013773089	0.788390044000924
GGB5997	ns	-0.07929185860041149	-0.398233746055875	0.23965002885505204	0.9497850383080895	0.6101065185407083
Oxalobacter	ns	-0.0797847338961459	-0.7453317155751683	0.5857622477828764	0.9712584013773089	0.8053953234669
GGB9781	ns	-0.08054352641109219	-1.7228627778536416	1.561775725031457	0.9768080652825818	0.9196614709871382
Clostridiaceae_unclassified	ns	-0.08099392511482911	-0.4477407117384246	0.2857528615087664	0.9551000647946288	0.6500394779461194
GGB9537	ns	-0.08101877417894543	-1.425483172108184	1.2634456237502931	0.9768080652825818	0.9013544691007056
Leuconostoc	ns	-0.08187751395622173	-0.41301197551181457	0.24925694759937111	0.9497850383080895	0.6119966284288568
GGB1215	ns	-0.08304077283597766	-0.40948447529233145	0.24340292962037613	0.9497850383080895	0.6019584378485998
GGB74802	ns	-0.08460594042722938	-0.388699027374239	0.2194871465197802	0.9497850383080895	0.5682958459514306
GGB1407	ns	-0.08708530846163169	-0.3959234969423017	0.2217528800190383	0.9497850383080895	0.5636261386916468
GGB9210	ns	-0.08747974103452716	-0.3311216917267502	0.15616220965769592	0.931989559218753	0.4615961345829366
GGB52283	ns	-0.08775514874650481	-0.47264891398676906	0.29713861649375944	0.9551000647946288	0.6391035289234017
GGB6610	ns	-0.08847649659455842	-0.5318146240340611	0.35486163084494426	0.9559713854226619	0.6820325962288865
GGB4769	ns	-0.08883726800218633	-0.4650305125982379	0.28735597659386525	0.9550759349745999	0.628310614405038
GGB3001	ns	-0.08887893599801691	-0.4294131580929451	0.25165528609691123	0.9497850383080895	0.592966228831864
Megasphaera	ns	-0.0892716642678191	-0.3461858172244364	0.16764248868879825	0.931989559218753	0.47767420508609515
GGB4598	ns	-0.0916991413647793	-0.5031332995737452	0.3197350168441866	0.9551000647946288	0.6473534273569883
GGB51139	ns	-0.09203852020486343	-0.38750830664918323	0.2034312662394564	0.9409572373242469	0.523887214647649
GGB33544	ns	-0.09221767734427833	-0.2968336468276055	0.11239829213904881	0.9265957101855411	0.35747108050707377
GGB47148	ns	-0.09233810247153068	-0.4575076903322776	0.27283148538921626	0.9497850383080895	0.6043521368821148
GGB9774	ns	-0.09323947433732652	-0.5367559477243173	0.35027699904966436	0.9551000647946288	0.666378415191891
Candidatus_Avimonas	ns	-0.09399101025122619	-1.487020373149819	1.2990383526473666	0.9768080652825818	0.8896246116663631
Candidatus_Pseudoscilispira	ns	-0.09513341059233407	-0.3700879320801277	0.17982111089545957	0.931989559218753	0.47943003020524044
Neglectibacter	ns	-0.09991101226754331	-0.4061284576450175	0.20630643310993088	0.931989559218753	0.504643131785856
GGB9642	ns	-0.10178209334382618	-0.5894189441466398	0.38585475745898745	0.9551000647946288	0.6684632581246743
GGB77437	ns	-0.10191346359743027	-1.0688032015980788	0.8649762744032183	0.9712584013773089	0.8284072887942554
GGB3490	ns	-0.10355372539064653	-0.40357046622479975	0.19646301544350667	0.931989559218753	0.4790970214921423
GGB52130	ns	-0.10517833239339835	-1.4190379044890808	1.2086812397022841	0.9768080652825818	0.8692291746310243
GGB4739	ns	-0.10546054063548377	-0.5321876933650833	0.32126661209411583	0.9497850383080895	0.6123486230246673
GGB4664	ns	-0.1081041639229281	-0.6342824695654317	0.41807414171957547	0.9551000647946288	0.6730910746936885
Amedibacterium	ns	-0.10908577744951334	-0.45210240932438106	0.2339308544253544	0.9395740113417259	0.5153968427057731
Parabacteroides	ns	-0.10991681036455563	-0.6696277577692741	0.44979413704016286	0.9559713854226619	0.6867386278954632
GGB4546	ns	-0.11095565220361364	-0.5044073423560393	0.28249603794881206	0.9497850383080895	0.563143346503731
GGB9583	ns	-0.11308311722601685	-0.5460171634010834	0.31985092894904976	0.9497850383080895	0.5921147445849394
GGB1663	ns	-0.11417587007386948	-0.6501686445495034	0.4218169044017644	0.9551000647946288	0.6620475882436464
Faecalicatena	ns	-0.11735626899421336	-1.0837475671137073	0.8490350291252806	0.9712584013773089	0.8028726590250672
GGB4640	ns	-0.11926617476275367	-0.5213555590103292	0.28282320948482176	0.9466793805502677	0.5435369352412582
Citrobacter	ns	-0.11935062690715942	-1.5177813769906106	1.2790801231762918	0.9768080652825818	0.8607294117822035
GGB9512	ns	-0.12067789988544723	-0.517137599582076	0.27578179981118145	0.9409572373242469	0.5332904081428265
GGB3128	ns	-0.12106461833477669	-0.7148843203801978	0.47275508371064445	0.9551000647946288	0.6754032200780349
GGB13758	ns	-0.12167886027193568	-0.6148996863082097	0.3715419657643383	0.9497850383080895	0.6130436826095547
GGB9186	ns	-0.12341273716845114	-1.1012820353047132	0.8544565609678109	0.9712584013773089	0.7955251963620543
GGB34797	ns	-0.12471941066698344	-0.4648716281058701	0.21543280677190324	0.931989559218753	0.4534534234678391
Candidatus_Avispirillum	ns	-0.12530820678890825	-0.6364201073087099	0.38580369373089346	0.9497850383080895	0.6150988819519055
GGB9474	ns	-0.1259546163224849	-0.5520757249715519	0.3001664923265821	0.9466793805502677	0.5448236435003582
Anaerosacchariphilus	ns	-0.12601031721951933	-0.9996940996118464	0.7476734651728079	0.9712584013773089	0.7670692097930571
GGB1632	ns	-0.12615040458587978	-0.7423879577128342	0.4900871485410746	0.9551000647946288	0.6741144511154098
GGB9707	ns	-0.1292063399016743	-1.2252388520916295	0.9668261722882809	0.9712584013773089	0.8085560460934653
GGB37074	ns	-0.13187403289402416	-0.6109810040801593	0.347232938292111	0.9497850383080895	0.5725124783901421
Slackia	ns	-0.13232131988145668	-0.7767369858236919	0.5120943460607785	0.9551000647946288	0.673529002552643
GGB3254	ns	-0.13253322379280116	-0.5646123002532976	0.2995458526676952	0.9409572373242469	0.5299438376292231
GGB4697	ns	-0.1344504087140448	-0.504235971906097	0.23533515447800746	0.931989559218753	0.457593404878063
GGB4266	ns	-0.13580012457749802	-0.5113550365601365	0.23975478740514045	0.931989559218753	0.46020366023560155
GGB3226	ns	-0.13908242127219544	-0.5105129053011416	0.23234806275675068	0.931989559218753	0.4434825728789229
Brachyspira	ns	-0.13941479245049943	-0.6942391088612965	0.4154095239602977	0.9497850383080895	0.6065013016437975
GGB79700	ns	-0.13942464829777373	-0.4785438996145632	0.1996946030190157	0.9265957101855411	0.4006231721287219
GGB4702	ns	-0.14254669213435128	-0.5912878399238324	0.3061944556551298	0.9395740113417259	0.5156201307116454
Gramella	ns	-0.14261443501384163	-0.6612606475579295	0.3760317775302462	0.9497850383080895	0.5732907828273754
GGB80011	ns	-0.1433869561754051	-0.9104174663616149	0.6236435540108047	0.9610677065706776	0.7011039769459784
Parvibacter	ns	-0.14536275850163388	-0.9411682198276183	0.6504427028243507	0.9610677065706776	0.7077228830997719
GGB9266	ns	-0.14622399533577668	-0.5849093121104725	0.29246132143891906	0.931989559218753	0.4951755308078266
GGB9147	ns	-0.14857667693145388	-0.512825063344489	0.2156717094815812	0.9265957101855411	0.4041181565048283
GGB41458	ns	-0.15239254131562907	-0.5202569005966047	0.21547181796534653	0.9265957101855411	0.3983412151578296
GGB45432	ns	-0.15380545069765994	-0.75999770988071	0.45238680848539015	0.9497850383080895	0.6027253469732597
GGB34540	ns	-0.15681619550663625	-0.7587610186104946	0.44512862759722205	0.9497850383080895	0.5933790552017328
Ruthenibacterium	ns	-0.15831169073625193	-0.9389616271537218	0.6223382456812179	0.9551114831559736	0.677024602345935
Olsenella	ns	-0.1614252233140006	-0.7460700135548428	0.42321956692684165	0.9497850383080895	0.5715761964687833
GGB2659	ns	-0.16256232947218963	-0.66898995366794	0.34386529472356075	0.9395740113417259	0.511560568308287
GGB6012	ns	-0.16271452914176573	-1.0056776641116136	0.6802486058280821	0.9593346278722257	0.6919339913152108
GGB9045	ns	-0.16379893842727652	-0.6500903385039927	0.3224924616494397	0.931989559218753	0.49093090458446387
GGB9047	ns	-0.16777835382861267	-0.6074249492475661	0.27186824159034073	0.931989559218753	0.43606414271459304
Lachnoclostridium	ns	-0.1679947980712938	-0.8820993383144173	0.5461097421718297	0.9550759349745999	0.6295426888655713
Acinetobacter	ns	-0.16809575608712468	-0.5617534783238973	0.2255619661496479	0.9265957101855411	0.3843090683693481
GGB59744	ns	-0.16888712378220372	-0.5552397475999065	0.21746550003549908	0.9265957101855411	0.37352065241183874
GGB9786	ns	-0.17123233708436747	-1.54868933103858	1.206224656869845	0.9712584013773089	0.7981883014935948
GGB47687	ns	-0.1716008032503198	-1.021766008866698	0.6785644023660585	0.9551345830059814	0.6786213527105351
Cloacibacillus	ns	-0.17196804123814724	-0.6433361821009542	0.2994000996246597	0.931989559218753	0.45623177265398795
GGB2958	ns	-0.17240924504460453	-0.9336394731514313	0.5888209830622222	0.9551000647946288	0.6420778703783314
Senegalimassilia	ns	-0.18748441242134548	-0.8196774004445517	0.4447085756018607	0.9466793805502677	0.5431785683534922
GGB2998	ns	-0.19108776464088834	-1.1845615525229434	0.8023860232411666	0.9593346278722257	0.6930703229934039
GGB4568	ns	-0.1954506149471051	-0.7340188537722238	0.3431176238780135	0.931989559218753	0.4584308587079843
GGB3677	ns	-0.19817363212793165	-0.5736995326156462	0.17735226835978296	0.9265957101855411	0.2840609885291575
GGB3002	ns	-0.19986191794312597	-0.7777521968794829	0.37802836099323095	0.931989559218753	0.4794946775472718
Parasutterella	ns	-0.20207544858411364	-1.1897887066223332	0.785637809454106	0.9551000647946288	0.6747006887065614
GGB6002	ns	-0.20216815090899815	-0.7372986074295962	0.33296230561159995	0.931989559218753	0.4406484521181958
GGB9591	ns	-0.20460497237210915	-0.7052560260756264	0.2960460813314081	0.9265957101855411	0.4048530694774346
GGB9445	ns	-0.2064452252604938	-0.7214847453702421	0.3085942948492545	0.9265957101855411	0.412358920515311
GGB9636	ns	-0.2075008186208084	-1.398238866695392	0.9832372294537751	0.9610677065706776	0.7204738861502631
GGB9361	ns	-0.20940389629526243	-0.6303473394778755	0.21153954688735063	0.9265957101855411	0.3124617959035013
GGB45491	ns	-0.21004316395373457	-0.6510771890964574	0.23099086118898826	0.9265957101855411	0.333414972775417
Ruminococcus	ns	-0.21349641980629502	-1.008629859433425	0.5816370198208352	0.9497850383080895	0.5820820518523021
Eubacteriales_Family_XIII_Incertae_Sedis_unclassified	ns	-0.2152338842975464	-1.1628089568026545	0.7323411882075618	0.9551000647946288	0.6409898351738121
Bacteroides	ns	-0.2153278044045625	-0.6889203704864224	0.2582647616772974	0.9265957101855411	0.354680764506224
GGB80055	ns	-0.21893663467841673	-0.6704955901681657	0.23262232081133233	0.9265957101855411	0.3246002254459591
GGB9545	ns	-0.2202661413081109	-0.7448671985638506	0.3043349159476289	0.9265957101855411	0.3915364919097234
Lactobacillus	ns	-0.22044381892303022	-0.7744780176592956	0.33359037981323514	0.9265957101855411	0.4160225637567736
Sanguibacter	ns	-0.22219190536299294	-0.5591207309458943	0.11473692021990839	0.9265957101855411	0.18457166056684518
GGB79973	ns	-0.22219764971021042	-0.9440544387566902	0.4996591393362694	0.9409572373242469	0.5286125358376481
GGB3444	ns	-0.2222588910156026	-1.2225477745520994	0.7780299925208943	0.9551000647946288	0.6485831972116157
GGB4588	ns	-0.22275506713409013	-1.2121664096324138	0.7666562753642335	0.9551000647946288	0.643815130612639
GGB9568	ns	-0.22336203008243416	-0.8860804098593019	0.4393563496944336	0.931989559218753	0.49102393440463865
Candidatus_Parachristensenella	ns	-0.22788662822788713	-1.0622249580612513	0.6064517016054769	0.9497850383080895	0.5757750952265588
Erysipelotrichaceae_unclassified	ns	-0.232586516618898	-0.6089044968603528	0.14373146362255668	0.9265957101855411	0.21260084576978397
Lawsonibacter	ns	-0.23735577217127363	-0.9458535975100664	0.47114205316751917	0.931989559218753	0.49317146396983624
Negativibacillus	ns	-0.23736365666546355	-1.0845547506347477	0.6098274373038206	0.9497850383080895	0.5660251622363413
Anaerofilum	ns	-0.23942318057596207	-1.7411356257758264	1.2622892646239021	0.9685151347822296	0.7431871238328946
Anaerofustis	ns	-0.2408912803207739	-0.5608243997156708	0.07904183907412299	0.9265957101855411	0.13156831793227253
GGB4682	ns	-0.2418296409176178	-0.7236787094439356	0.24001942760870007	0.9265957101855411	0.3085869375820632
GGB30719	ns	-0.2429355265077653	-0.749632444502407	0.2637613914868764	0.9265957101855411	0.32991750278628074
Methanobrevibacter	ns	-0.24432004054319537	-1.042817318736968	0.5541772376505772	0.9409572373242469	0.5310689113997851
Gallalistipes	ns	-0.2460138583947501	-0.7599283076156363	0.26790059082613615	0.9265957101855411	0.33032941520665793
GGB3061	ns	-0.2461026504045337	-0.9651015402518394	0.4728962394427719	0.931989559218753	0.4839488816389217
GGB3474	ns	-0.2492183070302216	-0.6332049463802958	0.13476833231985255	0.9265957101855411	0.19114475133609002
Gemmiger	ns	-0.24977953272090192	-0.8946923304269822	0.3951332649851783	0.931989559218753	0.4295804418008482
Hungatella	ns	-0.25313366602693543	-1.7420344266924401	1.2357670946385693	0.961747568833205	0.7263871005337224
GGB9623	ns	-0.25420072948533157	-0.9856265803192379	0.47722512134857475	0.931989559218753	0.47756720456767787
Latilactobacillus	ns	-0.25508847755311653	-0.8643615806147984	0.3541846255085653	0.9265957101855411	0.3932124911120408
Adlercreutzia	ns	-0.25862105501166377	-1.1000923906876603	0.5828502806643328	0.9409572373242469	0.5293609310554077
GGB9189	ns	-0.2590937910328478	-1.2410692623216344	0.7228816802559388	0.9497850383080895	0.588822380838306
Dysosmobacter	ns	-0.2614537811259062	-0.874719176778627	0.35181161452681453	0.9265957101855411	0.38494720068397514
Phocaeicola	ns	-0.2663780518622867	-0.6545730966454891	0.12181699292091575	0.9265957101855411	0.16813332464922215
GGB3003	ns	-0.26673227472445327	-0.7504555044246509	0.2169909549757444	0.9265957101855411	0.2641966196026297
Achromobacter	ns	-0.2669794985966476	-0.8689940850549592	0.335035087861664	0.9265957101855411	0.365854642193593
GGB3005	ns	-0.26760195793901154	-1.173118122659786	0.637914206781763	0.9466793805502677	0.5441312052641363
GGB4567	ns	-0.2734968867205497	-0.9565350030305362	0.40954122958943673	0.9265957101855411	0.41360675188490037
Merdimonas	ns	-0.27703238675904024	-1.0747878061411777	0.5207230326230972	0.931989559218753	0.47785422933396826
GGB4703	ns	-0.27874551001565717	-1.4295775621003743	0.8720865420690601	0.954407606029834	0.6193910586071167
GGB9302	ns	-0.2788913735674258	-1.067568389301337	0.5097856421664853	0.931989559218753	0.470376298396172
GGB9083	ns	-0.28358982086047646	-0.8983302464891673	0.33115060476821434	0.9265957101855411	0.3480342993317358
Anaeromassilibacillus	ns	-0.2857557664083057	-1.8059330082195693	1.2344214754029579	0.9610677065706776	0.6993373216452872
GGB4644	ns	-0.2873714580105954	-1.2136432886379913	0.6389003726168005	0.9409572373242469	0.5251745239049103
GGB38744	ns	-0.28896207592633827	-1.3528031499779025	0.774878998125226	0.9497850383080895	0.5777333360004799
GGB4584	ns	-0.2929484679817088	-0.8204470534380032	0.23455011747458554	0.9265957101855411	0.2598929548728874
GGB79828	ns	-0.30027971577782964	-0.8547744135187679	0.25421498196310865	0.9265957101855411	0.2725139776827665
GGB3287	ns	-0.30174390284174935	-0.9075206261121793	0.30403282042868063	0.9265957101855411	0.31186720860248873
GGB9469	ns	-0.3104323969766366	-1.2518821106053641	0.6310173166520908	0.931989559218753	0.500061550201401
GGB2652	ns	-0.31387255195227964	-0.9087629889630475	0.2810178850584883	0.9265957101855411	0.28487327838073173
Lachnotalea	ns	-0.31449921762572247	-1.3108373962999307	0.6818389610484856	0.9395740113417259	0.5177244552291143
GGB9501	ns	-0.3159611718622124	-1.0011233419891759	0.36920099826475095	0.9265957101855411	0.3481494275852063
Candidatus_Metaruminococcus	ns	-0.3172564505853266	-1.9136292335274838	1.2791163323568306	0.9559713854226619	0.6828607724787435
GGB8965	ns	-0.3229941861685195	-1.004418046049326	0.35842967371228696	0.9265957101855411	0.334878285820843
GGB4768	ns	-0.32317818250187236	-0.767990421444493	0.12163405644074826	0.9265957101855411	0.14538258012985755
GGB79964	ns	-0.3261155822221815	-0.8842359281915867	0.23200476374722367	0.9265957101855411	0.2377385824586122
Paraprevotella	ns	-0.3266425213367847	-0.8400744826174822	0.1867894399439129	0.9265957101855411	0.19992528326175796
GGB9641	ns	-0.33359688433228346	-1.1394704899270323	0.4722767212624654	0.9265957101855411	0.3987121109561176
GGB3032	ns	-0.33479724682756595	-1.0568544941692013	0.3872600005140694	0.9265957101855411	0.3456361827334776
GGB9237	ns	-0.33828304183603	-0.8201201253758871	0.14355404170382713	0.9265957101855411	0.15827523706435365
GGB3343	ns	-0.3397464202621424	-0.9590107915732329	0.27951795104894805	0.9265957101855411	0.2664548004084815
GGB33469	ns	-0.33997577118189987	-1.2353676581492032	0.5554161157854034	0.931989559218753	0.438367300099742
GGB9296	ns	-0.3450719672349266	-1.2211416700310647	0.5309977355612113	0.931989559218753	0.42076608507204216
Massilistercora	ns	-0.3501591018493583	-1.424536129865733	0.7242179261670166	0.931989559218753	0.5046691762844404
GGB3160	ns	-0.3517480834186486	-1.0654163995800854	0.3619202327427882	0.9265957101855411	0.31699889634766654
Nitrosopumilus	ns	-0.35983978728213795	-0.9513163975944873	0.23163682303021138	0.9265957101855411	0.21946866616724803
Faecalibacillus	ns	-0.364304709111644	-1.51100893019353	0.782399511970242	0.9395740113417259	0.5157294256476118
Butyricimonas	ns	-0.36807724801476566	-1.1597801727616608	0.42362567673212953	0.9265957101855411	0.3442496401204045
Parvimonas	ns	-0.37964920453618	-0.9791583351238745	0.2198599260515145	0.9265957101855411	0.20162019771750686
GGB79734	ns	-0.38459472142942014	-1.3345980360326497	0.5654085931738093	0.9265957101855411	0.409331421168906
Hafnia	ns	-0.38578783959385093	-1.1404911578308552	0.36891547864315327	0.9265957101855411	0.2997448298088523
GGB4676	ns	-0.3928621767975643	-1.0123682896809	0.2266439360857716	0.9265957101855411	0.20025776295361938
Faecalicoccus	ns	-0.39320810466372386	-0.9879824153356365	0.2015662060081887	0.9265957101855411	0.18336806186785753
GGB4579	ns	-0.39457114106363794	-0.8775994112939198	0.088457129166644	0.9265957101855411	0.10394302693049223
Coprobacter	ns	-0.3969638009836408	-1.260682725937907	0.46675512397062535	0.9265957101855411	0.3494048093686395
Lactococcus	ns	-0.41752335162286647	-1.92542830220321	1.090381598957477	0.9497850383080895	0.5711822042958207
Rheinheimera	ns	-0.4227893132536862	-1.2473115543240554	0.4017329278166829	0.9265957101855411	0.2980898766171516
GGB4699	ns	-0.4258619985181715	-2.077771849576666	1.2260478525403231	0.9497850383080895	0.5971492569947174
GGB9531	ns	-0.42886976924426	-1.4726553137451752	0.6149157752566552	0.9265957101855411	0.4020337331416084
Coprobacillus	ns	-0.4291959700219789	-1.4547885422285214	0.5963966021845635	0.9265957101855411	0.39369744525717765
Oscillibacter	ns	-0.4301342822179559	-0.8853818754279552	0.025113310992043336	0.9265957101855411	0.06278067775621676
GGB3724	ns	-0.4318664968570987	-1.151445363278861	0.2877123695646637	0.9265957101855411	0.22556482303821504
GGB4715	ns	-0.447022922908445	-1.159304274707704	0.26525842889081414	0.9265957101855411	0.20604222928836985
GGB3593	ns	-0.44895881537009746	-1.6005340296774608	0.702616398937266	0.931989559218753	0.42631081842785556
GGB9293	ns	-0.4605242236974236	-1.3026803933038316	0.38163194590898447	0.9265957101855411	0.26825630248252375
GGB4597	interaction	-0.4618768067250629	-1.30155779496764	0.37780418151751416	0.9265957101855411	0.2646333510500763
GGB6006	ns	-0.46214773891190436	-1.2549093043226347	0.33061382649882604	0.9265957101855411	0.23847577063186964
GGB2653	ns	-0.46491779240832354	-1.5117635380952383	0.5819279532785911	0.9265957101855411	0.365527375270692
Megamonas	ns	-0.4683082439528664	-1.2772886883087964	0.34067220040306356	0.9265957101855411	0.24203450550343536
Intestinibacter	ns	-0.47207880100207156	-1.7668834321370095	0.8227258301328664	0.931989559218753	0.45572568052309015
GGB42378	ns	-0.4810405562217459	-1.331412536946221	0.3693314245027294	0.9265957101855411	0.2521566487572887
Roseburia	ns	-0.4858023131639335	-1.1475876767627518	0.1759830504348847	0.9265957101855411	0.1416585869137302
GGB2977	ns	-0.515528517372628	-1.511280236277448	0.480223201532192	0.9265957101855411	0.2940668426626401
GGB4558	ns	-0.5297661030330445	-1.238064400570574	0.1785321945044852	0.9265957101855411	0.13471022379906158
Escherichia	ns	-0.5339521033896135	-2.2896559400287035	1.2217517332494765	0.9409572373242469	0.5338492081145727
GGB1627	ns	-0.5415693721570479	-1.5948427266879248	0.5117039823738289	0.9265957101855411	0.29723035569263256
Enterocloster	ns	-0.5417145549207814	-2.4137868469613037	1.3303577371197408	0.9497850383080895	0.5535534000291837
GGB4713	ns	-0.5431199334723444	-1.3636787951009552	0.27743892815626636	0.9265957101855411	0.18294710231378541
GGB33665	ns	-0.5467714624958245	-1.1243502053685606	0.030807280376911383	0.9265957101855411	0.06228248250081523
Eubacteriaceae_unclassified	ns	-0.5536946920258883	-1.6574218024555842	0.5500324184038077	0.9265957101855411	0.3080541577882444
GGB4611	ns	-0.556306525072333	-1.5450638404937227	0.43245079034905665	0.9265957101855411	0.25499745925495665
GGB3353	ns	-0.5776245072397593	-1.531933470195025	0.37668445571550624	0.9265957101855411	0.2217250647586169
GGB3345	ns	-0.5831500112110422	-1.7208947061961608	0.5545946837740765	0.9265957101855411	0.29829592432980534
Candidatus_Heteroclostridium	ns	-0.5906877324962478	-1.4699039395599467	0.2885284745674509	0.9265957101855411	0.1763469709162916
Candidatus_Protoclostridium	ns	-0.5974516029985699	-1.5075933487023856	0.31269014270524575	0.9265957101855411	0.18652817361357307
GGB3363	ns	-0.6204896879141366	-1.3138308846595397	0.07285150883126634	0.9265957101855411	0.07685874630923645
GGB4566	ns	-0.6420214054690475	-1.4640850401445842	0.18004222920648916	0.9265957101855411	0.11913303312606104
GGB4456	ns	-0.6730015318507211	-2.3588489289180523	1.0128458652166104	0.9265957101855411	0.4153644197959513
Desulfovibrio	ns	-0.674743048252811	-1.7785857468978794	0.4290996503922575	0.9265957101855411	0.21736472583570304
Prevotella	ns	-0.6766116327616645	-2.5155389071867136	1.1623156416633846	0.931989559218753	0.45227411405921425
Romboutsia	ns	-0.7036687892548863	-1.6999834754218985	0.29264589691212595	0.9265957101855411	0.15605424013542377
Firmicutes_unclassified	ns	-0.7037580160376999	-1.7689516476175078	0.3614356155421079	0.9265957101855411	0.18437857347681572
GGB9499	ns	-0.7066829949724586	-1.5992765967003901	0.185910606755473	0.9265957101855411	0.11452855075274647
GGB9677	ns	-0.7405395785677884	-2.020769844158573	0.5396906870229958	0.9265957101855411	0.24207007783876255
GGB3175	ns	-0.7958685416844969	-1.8790167380729885	0.28727965470399475	0.9265957101855411	0.14116510624148088
GGB3626	ns	-0.8278214691538337	-1.7359227889848863	0.08027985067721888	0.9265957101855411	0.07167273064208979
GGB4694	ns	-0.8365218013061769	-1.7928260151553654	0.11978241254301158	0.9265957101855411	0.08315258688644882
Phascolarctobacterium	ns	-0.8366066401259584	-1.8391533498774117	0.1659400696254949	0.9265957101855411	0.09725342203582375
GGB6601	ns	-0.8529637492749413	-1.925393731802748	0.2194662332528654	0.9265957101855411	0.11283167610023308
Candidatus_Gastranaerophilales_unclassified	ns	-0.8815660112105043	-1.7766462204577786	0.01351419803677023	0.9265957101855411	0.0532379844618972
GGB9719	ns	-0.9203928968072168	-2.06857516777534	0.22778937416090628	0.9265957101855411	0.11018025930644243
GGB14025	ns	-0.9243210460219564	-1.9868340713912291	0.1381919793473163	0.9265957101855411	0.0847591642463799
Faecalitalea	sig, no FDR	-0.9741421568885716	-1.7686155338704022	-0.17966877990674102	0.9265957101855411	0.018676747964908192
GGB35068	ns	-0.9831846379492281	-2.0490813935256655	0.08271211762720954	0.9265957101855411	0.06878061903477434
Vescimonas	ns	-0.9884099499753951	-2.1100577854423523	0.13323788549156235	0.9265957101855411	0.08106127508217387
GGB9534	ns	-1.0380071231312438	-3.0412338806477757	0.9652196343852881	0.9265957101855411	0.29286405922173214
GGB4711	ns	-1.103456544446289	-2.5111975373505286	0.3042844484579508	0.9265957101855411	0.1177989520631488
Mediterraneibacter	sig, FDR	-1.2293084422854994	-1.7488409988439135	-0.7097758857270853	0.028187165754471423	7.669977076046646e-5
GGB4571	ns	-1.325002481734057	-2.6529360125560033	0.002931049087889104	0.9265957101855411	0.05046266570240375
GGB9524	sig, no FDR	-1.3448320573357802	-2.4167907218504037	-0.27287339282115664	0.9265957101855411	0.016439048857029893
GGB6612	sig, no FDR	-1.4655477464160067	-2.521853279375073	-0.40924221345694045	0.9265957101855411	0.00888837636953531
Harryflintia	sig, no FDR	-1.4941335228429775	-2.5216880092999236	-0.4665790363860314	0.9265957101855411	0.006467694756607039
Holdemania	interaction	-1.5352655392004373	-2.985383978195765	-0.08514710020510985	0.9265957101855411	0.03901888520853908
Anaerotruncus	interaction	-1.7057641820199247	-3.080977608019257	-0.3305507560205925	0.9265957101855411	0.017528673517912905
GGB3653	sig, no FDR	-2.019833530202276	-3.493575790440074	-0.5460912699644782	0.9265957101855411	0.009652029666174297

## Sheet: LMM all species
Species	Significance	Estimate effect size (Δ clr %)	CI 95% low	CI 95% high	q-value	p-value
Bifidobacterium_longum	sig, FDR	2.0153422126067735	1.253517392245743	2.777167032967804	0.02169407136364479	1.9164373996152642e-5
GGB3619_SGB4894	sig, no FDR	1.8742142605447327	0.38298394364438826	3.365444577445077	0.7968591469841109	0.016308014794521274
Bifidobacterium_adolescentis	sig, no FDR	1.7531555359572777	0.8355217570141558	2.6707893149003996	0.1990611703559813	7.033963616819127e-4
Clostridium_sp_AF20_17LB	sig, FDR	1.7092949382535159	0.9363550298962948	2.482234846610737	0.06678929194367628	1.7195620775082101e-4
Intestinimonas_massiliensis	sig, no FDR	1.663826527789868	0.5774344785002246	2.7502185770795116	0.7136530210988007	0.0045885087588007365
Bifidobacterium_catenulatum	sig, no FDR	1.4702916094982517	0.07254162269939868	2.868041596297105	0.7968591469841109	0.040159317856347666
Bifidobacterium_bifidum	sig, no FDR	1.448741926505296	0.43584472193030144	2.4616391310802905	0.726763398565309	0.007271408275735965
GGB16040_SGB9347	ns	1.4197972589015946	-0.2251711666798608	3.06476568448305	0.7968591469841109	0.087184759646819
Pseudoflavonifractor_sp_An184	sig, no FDR	1.3969759281368015	0.2990701639516198	2.494881692321983	0.7968591469841109	0.015138762204717724
GGB4651_SGB6438	ns	1.274507098956879	-0.15771362512875653	2.7067278230425145	0.7968591469841109	0.07851347424553469
GGB9611_SGB15045	ns	1.2174914686693779	-0.34463895707335634	2.779621894412112	0.7968591469841109	0.11991264892324402
GGB9634_SGB15093	ns	1.2036697487478105	-0.039150511311646596	2.4464900088072676	0.7968591469841109	0.05697744360433687
GGB4750_SGB6579	ns	1.197242868399754	-0.5954741784425339	2.989959915242042	0.7968591469841109	0.17931674617140927
GGB9262_SGB14210	ns	1.1854250245764808	-0.004690996487886734	2.3755410456408486	0.7968591469841109	0.050829733320218624
GGB9062_SGB13981	ns	1.1741375762189339	-0.4510803194278903	2.7993554718657583	0.7968591469841109	0.1476115676535082
GGB51269_SGB5061	ns	1.1461273532082399	-0.15124151341687098	2.4434962198333507	0.7968591469841109	0.08054920651466832
Oscillibacter_valericigenes	sig, no FDR	1.1429509879309394	0.07701678804961776	2.2088851878122613	0.7968591469841109	0.03680341396323735
Blautia_sp_MSK_20_85	sig, no FDR	1.0955171268251207	0.28709104069285307	1.9039432129573883	0.7560600537759298	0.010342122821637599
GGB3534_SGB4722	ns	1.0954229696644082	-0.15018538409975601	2.3410313234285725	0.7968591469841109	0.0815116858112415
Lawsonibacter_sp_NSJ_51	ns	1.0770282751432818	-0.7227802290842835	2.876836779370847	0.8021796888061021	0.22671414751577776
Eubacterium_siraeum	interaction	1.0752298574299113	-0.46776784638813873	2.618227561247961	0.7968591469841109	0.16204303490516478
GGB4605_SGB6376	ns	1.0435818970763928	-0.16449574425933644	2.251659538412122	0.7968591469841109	0.08685634688467983
GGB52930_SGB73859	ns	1.0180003866726335	-0.25528114509778543	2.2912819184430524	0.7968591469841109	0.11112074923713398
Anaerococcus_SGB15407	sig, no FDR	1.0098101368818166	0.15782776800855858	1.8617925057550746	0.7968591469841109	0.022454536471391992
GGB3637_SGB4930	ns	1.0011110966259305	-0.07819948465781468	2.0804216779096754	0.7968591469841109	0.0674014017675162
Streptococcus_thermophilus	sig, no FDR	0.9943261104743856	0.12388696642887231	1.8647652545198987	0.7968591469841109	0.027292189527118517
Enterococcus_SGB6173	ns	0.9884170199834468	-0.9154560512819898	2.892290091248883	0.8021796888061021	0.29166238750831697
Bifidobacterium_pseudocatenulatum	sig, no FDR	0.9806208980399695	0.13604877721748232	1.8251930188624568	0.7968591469841109	0.0249991772623193
Lacrimispora_amygdalina	ns	0.972038713148011	-0.12198371154276333	2.066061137838785	0.7968591469841109	0.07864493676392133
GGB3828_SGB5197	ns	0.9468883356182198	-0.7629764303918207	2.6567531016282606	0.8021796888061021	0.26216535436495075
GGB49418_SGB69331	sig, no FDR	0.9403491154018074	0.05564844093836707	1.8250497898652478	0.7968591469841109	0.03831251447202711
Eubacterium_SGB4961	sig, no FDR	0.9295131602006929	0.022733530111027633	1.836292790290358	0.7968591469841109	0.045008228953010376
Anaerostipes_hadrus	sig, no FDR	0.9253990299164104	0.3122912278200576	1.5385068320127633	0.7136530210988007	0.005043484248048061
GGB9602_SGB15028	sig, no FDR	0.9231894779890978	0.1623878703067284	1.683991085671467	0.7968591469841109	0.019762156911516927
Victivallis_vadensis	ns	0.9176704939627984	-0.31696498507315485	2.152305972998752	0.7968591469841109	0.13701390984290365
Collinsella_SGB15196	ns	0.9051204192497153	-0.3838916602093132	2.194132498708744	0.7968591469841109	0.15881200696755463
Eubacterium_ventriosum	ns	0.9028072205221468	-0.18762917050811956	1.9932436115524133	0.7968591469841109	0.09984147049667894
Dysosmobacter_sp_NSJ_60	ns	0.896659885842408	-0.30056520903305484	2.0938849807178705	0.7968591469841109	0.13436304463621926
Eisenbergiella_tayi	ns	0.89102763262825	-0.9345505470695743	2.7166058123260743	0.807071482505961	0.32171974058446623
GGB9713_SGB15249	ns	0.8742057384736407	-0.3015859613727866	2.049997438320068	0.7968591469841109	0.13687068755349782
Christensenellaceae_bacterium_NSJ_63	sig, no FDR	0.8641986826362537	0.056359577972066255	1.672037787300441	0.7968591469841109	0.03726906538483031
Clostridiales_bacterium_KLE1615	ns	0.8580806598663521	-0.09095206080493634	1.8071133805376405	0.7968591469841109	0.07400446282773525
GGB33512_SGB15203	ns	0.8546359083016066	-0.2172462247497311	1.9265180413529444	0.7968591469841109	0.1121296780466941
GGB2848_SGB3813	sig, no FDR	0.8260889905110702	0.005663413405098683	1.6465145676170416	0.7968591469841109	0.04857634410914488
Roseburia_sp_AM59_24XD	sig, no FDR	0.8240295033675599	0.2384302394218688	1.4096287673132508	0.726763398565309	0.007990589037262028
GGB9765_SGB15382	ns	0.8047688529988318	-0.41277635438022753	2.0223140603778913	0.7968591469841109	0.18332777240548334
Lachnospiraceae_bacterium_BX3	ns	0.799356084387871	-0.279702291271703	1.8784144600474448	0.7968591469841109	0.1384745729217791
GGB9635_SGB15106	ns	0.7757772817191227	-1.012004184706785	2.563558748145031	0.8393069768160382	0.37719023811130004
Clostridiales_bacterium	ns	0.7684127123088815	-0.33509251666646866	1.8719179412842317	0.7968591469841109	0.16229137862710155
Bacteroides_nordii	ns	0.7674640762451439	-0.14493599532849133	1.6798641478187792	0.7968591469841109	0.09477423402253886
GGB33586_SGB53517	ns	0.7637512036905905	-0.8021163823441455	2.3296187897253264	0.807071482505961	0.32146947783083346
Monoglobus_pectinilyticus	ns	0.7545438679976059	-0.27268301923800087	1.7817707552332127	0.7968591469841109	0.14148401562695012
GGB52106_SGB72838	ns	0.7536486575840835	-0.3305500263180845	1.8378473414862515	0.7968591469841109	0.16280549005186068
Lachnospiraceae_bacterium_OM04_12BH	sig, no FDR	0.7513287941274711	0.017597343329310955	1.4850602449256312	0.7968591469841109	0.04522998301597019
GGB3142_SGB4155	ns	0.7416014751558594	-0.22658704410320207	1.7097899944149209	0.7968591469841109	0.12597778793921827
GGB9525_SGB14925	ns	0.7406599736972412	-1.0289093501036919	2.5102292974981744	0.8393069768160382	0.3935449345584261
GGB9770_SGB15390	ns	0.709000051233128	-0.7671117515201074	2.1851118539863634	0.8120950436934101	0.3290012509183601
Ruminococcaceae_bacterium_D5	sig, no FDR	0.7045255653681488	0.03291593942293769	1.37613519131336	0.7968591469841109	0.04064996070375186
GGB36267_SGB14177	ns	0.7042410764577867	-0.027744712562666307	1.4362268654782397	0.7968591469841109	0.058502703943431676
GGB4774_SGB6609	ns	0.6871993842677909	-0.15885640268457113	1.533255171220153	0.7968591469841109	0.10588447740789579
GGB13404_SGB14252	interaction	0.6822811103132103	-0.3507365938809166	1.7152988145073371	0.7968591469841109	0.18372812487884535
Blautia_faecicola	ns	0.6752223434524939	-0.03229273411563338	1.3827374210206211	0.7968591469841109	0.06036505822953956
GGB9635_SGB15103	ns	0.672019978447015	-0.1857517331618853	1.5297916900559154	0.7968591469841109	0.11827485086622622
Candidatus_Woodwardibium_SGB14954	ns	0.6568042242913605	-0.1064944184876856	1.4201028670704066	0.7968591469841109	0.08807361809858592
Candidatus_Borkfalkia_ceftriaxoniphila	ns	0.6550654379243842	-0.2796818890640932	1.5898127649128617	0.7968591469841109	0.15990673368262842
GGB9061_SGB13979	ns	0.6543681595708527	-0.6242708384751022	1.9330071576168075	0.8021796888061021	0.2989672593138253
GGB33928_SGB15225	ns	0.6522868438103713	-0.2936188509831702	1.5981925386039126	0.7968591469841109	0.16601382579144575
GGB3815_SGB5180	sig, no FDR	0.6406755395336019	0.01509368771833386	1.26625739134887	0.7968591469841109	0.045196021974022414
GGB1420_SGB1957	ns	0.6406231028281913	-0.17471095302911321	1.455957158685496	0.7968591469841109	0.11714821394247925
Clostridium_sp_AF34_13	ns	0.629677052489972	-0.848602248452458	2.107956353432402	0.8393069768160382	0.38479182341486007
GGB9109_SGB14042	ns	0.6282530951459662	-0.49856180677884776	1.75506799707078	0.8021796888061021	0.25898364834906656
GGB9708_SGB15233	ns	0.6241595664218869	-0.6131583791440831	1.8614775119878568	0.8021796888061021	0.30574426544862315
Clostridia_bacterium_UC5_1_1D1	ns	0.6198960473462122	-0.7475757083430096	1.987367803035434	0.8249575992840213	0.3560658519103477
GGB9767_SGB15384	ns	0.6145597014558062	-0.4523188720090019	1.6814382749206143	0.8021796888061021	0.24380570224813317
Massilioclostridium_coli	ns	0.6078977772301263	-0.9628731160137317	2.1786686704739844	0.8562661525110781	0.42962403002146776
GGB4642_SGB6422	interaction	0.5997342218750601	-0.16615966268824311	1.3656281064383633	0.7968591469841109	0.11838054962867149
GGB9522_SGB14921	ns	0.5974829464685443	-0.20353082374297227	1.3984967166800608	0.7968591469841109	0.13572111395162836
Veillonella_dispar	ns	0.5923924374683599	-0.7308594284026398	1.9156443033393598	0.8314407476672557	0.36284609010523317
GGB9092_SGB14022	sig, no FDR	0.5923361046562396	0.051093893958483294	1.133578315353996	0.7968591469841109	0.03347935763603986
Clostridiaceae_bacterium_Marseille_Q4143	ns	0.5919633734432873	-0.38230966190629934	1.566236408792874	0.8021796888061021	0.21979649661525583
GGB9115_SGB14048	ns	0.5852987494542449	-0.18886454714711032	1.3594620460556	0.7968591469841109	0.13082095980687203
Bacteroides_ovatus	ns	0.5852759110531381	-0.1488657255161554	1.3194175476224317	0.7968591469841109	0.11213454573251132
GGB4745_SGB6571	ns	0.5826005462528314	-0.2539054119067604	1.4191065044124231	0.7968591469841109	0.1623534539830561
Clostridium_sp_1001270H_150608_G6	ns	0.5810196324968117	-0.8186183136634645	1.980657578657088	0.8393069768160382	0.3973384413863964
GGB9788_SGB15411	ns	0.5803956778119252	-0.33937393894639345	1.500165294570244	0.8021796888061021	0.2028347345699254
GGB80140_SGB15224	ns	0.5764637673099416	-0.7442874929551421	1.8972150275750255	0.8393069768160382	0.3743495707022011
Massilimicrobiota_timonensis	ns	0.5709055024007047	-0.5275981780929683	1.6694091828943778	0.8021796888061021	0.29160777276075406
GGB3537_SGB4727	ns	0.5682188711934528	-0.29153387061700253	1.4279716130039082	0.7968591469841109	0.1833187319089194
Blautia_massiliensis	ns	0.5667036921718626	-0.25076989589710597	1.3841772802408312	0.7968591469841109	0.16408489104257623
GGB3627_SGB4906	sig, no FDR	0.5626846849501919	0.08836437801188829	1.0370049918884954	0.7968591469841109	0.02249591155814013
Merdibacter_massiliensis	ns	0.5618512070641789	-0.4155898891640045	1.5392923032923624	0.8021796888061021	0.24486199310369386
GGB9185_SGB14124	ns	0.5602616770313008	-0.27698030039385246	1.397503654456454	0.7968591469841109	0.17869143942840934
GGB9171_SGB14109	ns	0.5592151859508573	-0.5086429027321097	1.6270732746338243	0.8021796888061021	0.28820123536346537
Fusicatenibacter_saccharivorans	ns	0.5538125559523119	-0.10949328887078658	1.2171184007754103	0.7968591469841109	0.09696486160861642
GGB3612_SGB4882	ns	0.5502319860701915	-0.7733261385061055	1.8737901106464885	0.8393069768160382	0.3963150495181076
Oscillibacter_SGB15077	sig, no FDR	0.5445448675485817	0.006447911029053177	1.0826418240681102	0.7968591469841109	0.04756000944439449
Clostridiales_bacterium_UBA1390	ns	0.5432753424482469	-0.09835357989890192	1.1849042647953958	0.7968591469841109	0.0928515638784749
GGB9614_SGB15049	ns	0.5410226294713303	-0.2002750062777654	1.282320265220426	0.7968591469841109	0.1434201365970066
GGB3321_SGB4394	ns	0.5380520566823311	-1.1649435374174022	2.2410476507820647	0.888941914879801	0.517710685448169
Lachnospiraceae_bacterium_Marseille_Q4251	ns	0.534738061989696	-0.34971249321739006	1.419188617196782	0.8021796888061021	0.22215093240163836
Lacrimispora_celerecrescens	ns	0.5331310134364082	-0.26998022564677704	1.3362422525195936	0.7968591469841109	0.1818511513067869
Alistipes_sp_AF17_16	ns	0.5327620428997163	-0.3239943132477491	1.3895183990471818	0.8021796888061021	0.2096000954452323
Clostridium_SGB4750	ns	0.5324882207464984	-0.42231380851237377	1.4872902500053704	0.8021796888061021	0.25897703680722906
GGB9646_SGB15123	ns	0.5295505532567677	-1.0802940317292633	2.139395138242799	0.8836031453427192	0.5008092903727484
GGB51960_SGB72480	ns	0.5241283868388912	-0.015373704376012376	1.0636304780537946	0.7968591469841109	0.056273106947804234
GGB34228_SGB72916	sig, no FDR	0.5231031038897066	0.11890601565484765	0.9273001921245656	0.7968591469841109	0.013643233167914255
GGB9620_SGB15068	sig, no FDR	0.522964938275123	0.105918450254954	0.9400114262952921	0.7968591469841109	0.01648099950024103
GGB9117_SGB14050	ns	0.5184511227240169	-0.3663520628826956	1.4032543083307294	0.8021796888061021	0.2361925958548303
GGB9540_SGB14943	ns	0.5041665912846304	-0.22581142374482832	1.234144606314089	0.7968591469841109	0.1651720000763884
Clostridium_SGB4909	ns	0.503737257078813	-0.7393665462363159	1.746841060393942	0.8425428416565759	0.40846369560028095
Comamonas_kerstersii	ns	0.5033618060208287	-0.8706392039910953	1.8773628160327527	0.8619452065102746	0.4549449238562012
GGB6123_SGB8767	ns	0.5027940608705106	-0.8998174696147516	1.9054055913557728	0.8670045751022825	0.4640766722661479
Paratractidigestivibacter_faecalis	ns	0.490829320136152	-0.04717308030762113	1.0288317205799251	0.7968591469841109	0.07161606423630822
GGB4717_SGB6533	ns	0.488141830910845	-0.442797010559914	1.419080672381604	0.8021796888061021	0.28713611277394646
GGB3176_SGB4194	ns	0.48018051964426256	-0.5111332091864386	1.4714942484749636	0.8081014615927886	0.3255249703942682
GGB9627_SGB15081	ns	0.4794300075041678	-0.4876854762216802	1.4465454912300157	0.8027192952510802	0.313947621281916
Candidatus_Howiella_intestinavium	ns	0.47716246191593503	-0.198702805491078	1.153027729322948	0.7968591469841109	0.15653611896753875
GGB4716_SGB14929	ns	0.47611454692563254	-0.02620210354986935	0.9784311974011344	0.7968591469841109	0.062025280002089074
Corynebacterium_SGB6371	ns	0.4731440738830538	-0.04334537688040985	0.9896335246465174	0.7968591469841109	0.07054936237770615
Veillonella_rogosae	ns	0.471774009771153	-1.3573269188759536	2.3008749384182594	0.9276068025772064	0.5965527846962952
GGB53985_SGB6367	ns	0.4695948949087685	-0.7597535275087466	1.6989433173262836	0.8562661525110781	0.43558743329289373
Oscillospiraceae_bacterium_BX1	ns	0.4646722081196542	-0.4254220493349377	1.3547664655742462	0.8021796888061021	0.28913256757222405
GGB3000_SGB3991	ns	0.4640191214395621	-0.44416732926802766	1.3722055721471518	0.8021796888061021	0.29943670004848033
GGB79998_SGB48024	sig, no FDR	0.4592264900692171	0.03807257623077054	0.8803804039076637	0.7968591469841109	0.03403776703414244
GGB6518_SGB9205	ns	0.4578689182286022	-0.0926744604177473	1.0084122968749516	0.7968591469841109	0.0979409077970125
GGB34228_SGB53814	ns	0.451085904377795	-0.43731813037693207	1.3394899391325221	0.8021796888061021	0.3034088919058976
Candidatus_Cibionibacter_quicibialis	ns	0.45083778941440905	-0.3214643002562077	1.2231398790850259	0.8021796888061021	0.23789905564860514
Faecalibacterium_SGB15315	ns	0.44865399955076835	-0.3336344912377849	1.2309424903393216	0.8021796888061021	0.24602559126740553
Streptococcus_SGB14036	ns	0.4400110201426345	-0.09207796371732024	0.9721000040025892	0.7968591469841109	0.10015584950002433
GGB9770_SGB15389	ns	0.4385705282578257	-0.11717333155881016	0.9943143880744616	0.7968591469841109	0.11537027166709356
GGB13532_SGB14832	ns	0.4347464014668903	-0.3060582227306226	1.1755510256644033	0.8021796888061021	0.23589892169038854
GGB79630_SGB13983	ns	0.4344925745113639	-1.4361763938663437	2.3051615428890715	0.9297026150466502	0.6337572054719974
GGB4602_SGB6365	ns	0.43170005169183734	-0.5522178856825593	1.415617989066234	0.8370716920660654	0.3712102380010289
GGB9261_SGB14209	ns	0.4259152619675772	-0.12577833960152557	0.97760886353668	0.7968591469841109	0.12329142855493126
Ruminococcus_bicirculans	ns	0.42349857288016446	-1.1991454146886995	2.046142560449028	0.9276068025772064	0.5925149766852911
Bacteroides_bouchesdurhonensis	ns	0.42153427462612314	-0.3531229719973965	1.1961915212496428	0.8021796888061021	0.2703350676628363
GGB9561_SGB14972	ns	0.41647458860523906	-0.6118229381439282	1.4447721153544062	0.8425428416565759	0.40861839228750896
GGB32900_SGB53446	ns	0.4135793068746024	-0.1380821015139707	0.9652407152631756	0.7968591469841109	0.13385051017013377
GGB9082_SGB14007	ns	0.41295563556035475	-0.3562680712283819	1.1821793423490914	0.8021796888061021	0.2766601510121049
Alistipes_ihumii	ns	0.4061717720430721	-0.4124601193491487	1.224803663435293	0.8027192952510802	0.31362712754448735
Candidatus_Neochristensenella_gallicola	ns	0.40613143280178055	-0.5442672800689117	1.3565301456724728	0.8393069768160382	0.3841956554835002
Haemophilus_parainfluenzae	ns	0.40077207776809365	-0.9594103892533561	1.7609545447895434	0.9062930153989017	0.5459481725929991
Eubacterium_rectale	ns	0.3955093822506267	-0.678996085095137	1.4700148495963905	0.8604960619984847	0.45194829014666493
Clostridium_sp_AF36_4	ns	0.39279417543822004	-1.072272775507674	1.857861126384114	0.9232174943359132	0.5826759844516782
Streptococcus_parasanguinis	ns	0.3926636490882886	-1.0525369434596952	1.8378642416362725	0.9197717608577218	0.5777011678178801
Collinsella_aerofaciens	ns	0.391678936070923	-0.17835737742176977	0.9617152495636159	0.7968591469841109	0.16758953649094302
GGB4642_SGB6421	ns	0.3902313156145308	-0.24644308323158554	1.026905714460647	0.8021796888061021	0.21578859607228917
Faecalibacterium_prausnitzii	ns	0.3870837470515688	-0.030509488986426025	0.8046769830895636	0.7968591469841109	0.06744419859717649
GGB9616_SGB15051	ns	0.3856352500327852	-0.17991864174201544	0.9511891418075858	0.7968591469841109	0.17055880671634252
Pseudoglutamicibacter_SGB14255	ns	0.3846281143631093	-0.1088221205386875	0.878078349264906	0.7968591469841109	0.12023885456548883
Anaerobutyricum_hallii	ns	0.38131522305374876	-0.22267545714923087	0.9853059032567284	0.8021796888061021	0.2029424832487927
Gordonibacter_pamelaeae	ns	0.381002880578974	-0.7032567353046952	1.4652624964626433	0.8717633196436789	0.47282972619350094
GGB1213_SGB1579	ns	0.3808623237645974	-0.14941656777130863	0.9111412153005034	0.7968591469841109	0.14998363763029007
Coprococcus_comes	ns	0.38073296463671946	-0.2833045253463071	1.044770454619746	0.8021796888061021	0.24600521192800562
GGB9712_SGB15242	ns	0.3803675377015149	-0.06829571367083825	0.829030789073868	0.7968591469841109	0.09258681348321864
GGB9724_SGB15278	ns	0.37942262307946073	-0.10433067484004155	0.863175920998963	0.7968591469841109	0.11784339932161897
Eubacterium_SGB6276	ns	0.37707957945554704	-0.17688634159071392	0.931045500501808	0.7968591469841109	0.1711539188658484
Dakarella_SGB14198	ns	0.37540750960430497	-0.33253960658240894	1.083354625791019	0.8021796888061021	0.28214705996616846
Citrobacter_freundii	ns	0.36986715994639685	-0.41740399663556993	1.1571383165283637	0.812331801660548	0.3390828127740143
GGB3100_SGB4108	ns	0.36904619110816994	-0.2544128336005883	0.9925052158169282	0.8021796888061021	0.230626735009033
GGB9766_SGB15383	ns	0.36900380700425695	-0.546601376531107	1.284608990539621	0.8445560484428937	0.41108691050533075
GGB3256_SGB4303	ns	0.36708730655964195	-0.15427688096124692	0.8884514940805308	0.7968591469841109	0.1577438292086791
GGB58485_SGB80143	ns	0.3666355486965145	-0.21813565576946836	0.9514067531624973	0.8021796888061021	0.20617796960242793
Alistipes_senegalensis	ns	0.36430084813883457	-0.3653051707760997	1.0939068670537688	0.8021796888061021	0.310384013866672
GGB3167_SGB4181	ns	0.36241478823566636	-0.07062718540357121	0.795456761874904	0.7968591469841109	0.09638582521201083
Roseburia_sp_AM16_25	ns	0.3617180760270234	-0.007044642888728969	0.7304807949427757	0.7968591469841109	0.05413589083076094
GGB9608_SGB15042	ns	0.35878384207583436	-0.09335782306430129	0.81092550721597	0.7968591469841109	0.11352922338231315
Haemophilus_SGB6439	ns	0.35847071102144307	-0.0765472700442481	0.7934886920871342	0.7968591469841109	0.10126685631932404
Pseudoruminococcus_massiliensis	ns	0.3553971289902276	-0.3497008858527655	1.0604951438332206	0.8021796888061021	0.3061546080960715
Parasutterella_SGB9260	ns	0.35300996989042754	-0.043665571721133	0.749685511501988	0.7968591469841109	0.07831113167252343
Ligilactobacillus_SGB15290	interaction	0.35014715469840124	0.02408156324958277	0.6762127461472197	0.7968591469841109	0.03656526938379031
Lachnoclostridium_sp_An138	ns	0.34962555238632753	-0.165680286332063	0.8649313911047181	0.7968591469841109	0.17271840434215383
Eubacteriales_unclassified_SGB15145	ns	0.34873248824558123	-0.477493143587423	1.1749581200785855	0.8393069768160382	0.389481708341034
GGB4578_SGB6328	ns	0.3452934172089139	-0.5822035203013527	1.2727903547191806	0.8604960619984847	0.44682185954433595
GGB9290_SGB14247	ns	0.34423114758502504	-0.1543715530498056	0.8428338482198556	0.7968591469841109	0.1657820854338988
Clostridium_sp_AM33_3	ns	0.341826918109831	-0.32716099467139736	1.0108148308910594	0.8021796888061021	0.29925487320047084
GGB9091_SGB106149	ns	0.34153035462409354	-0.1558726954380698	0.8389334046862569	0.7968591469841109	0.1681541199819572
GGB4605_SGB6378	ns	0.33996216787339684	-0.8742655847813823	1.554189920528176	0.9129373723455835	0.5661857793600839
GGB4722_SGB6538	ns	0.33864436791728436	-0.05462623735515448	0.7319149731897232	0.7968591469841109	0.08776052836780479
GGB9267_SGB14218	ns	0.33841801577784153	-0.13442663504525548	0.8112626666009386	0.7968591469841109	0.15116623313620273
GGB3351_SGB4434	ns	0.33712888746162284	-0.19910134336315222	0.8733591182863979	0.8021796888061021	0.2051207224402453
GGB3109_SGB4643	ns	0.3356810597168337	-0.10003864684564234	0.7714007662793098	0.7968591469841109	0.12385372958828456
GGB3325_SGB4402	ns	0.3348542834970886	-0.08014927163478092	0.7498578386289582	0.7968591469841109	0.10818257159827484
Sutterella_SGB6348	ns	0.33261221427933657	-0.06340259398635006	0.7286270225450232	0.7968591469841109	0.09527349219183587
GGB9258_SGB14205	ns	0.3315889610443912	-0.41759597432680384	1.0807738964155862	0.8330333019987931	0.3672443007567897
Oscillospiraceae_unclassified_SGB4197	ns	0.3305176391262503	-0.034579915701788366	0.695615193954289	0.7968591469841109	0.07370719219343005
GGB4723_SGB6541	sig, no FDR	0.32691741087092546	0.0010119352848089735	0.652822886457042	0.7968591469841109	0.04935549471708092
GGB4773_SGB6607	ns	0.32278054208825513	-0.021556262432715023	0.6671173466092253	0.7968591469841109	0.06473177746673789
GGB9093_SGB14023	ns	0.3211336122531271	-0.14699990063212814	0.7892671251383823	0.7968591469841109	0.16744901438655424
GGB9299_SGB14259	ns	0.3199011992500922	-0.3668111597455005	1.006613558245685	0.815356533605875	0.3432464407460192
GGB9697_SGB15213	ns	0.3186082178832125	-1.0312333865977754	1.6684498223642001	0.9297026150466502	0.6278081341426872
GGB9781_SGB15402	ns	0.31345452235987437	-1.2650538663336193	1.891962911053368	0.9332682961800641	0.6835337596821556
GGB9328_SGB14291	ns	0.3130923605904116	-0.10919342924298125	0.7353781504238045	0.7968591469841109	0.13770283372960665
Clostridiales_bacterium_Choco116	ns	0.31245141348094	-0.0927910437282305	0.7176938706901106	0.7968591469841109	0.12361055663303507
GGB4723_SGB6540	ns	0.3102401839083395	-0.46511698934990586	1.085597357166585	0.8494712818168795	0.41422981233473277
Duodenibacillus_massiliensis	sig, no FDR	0.3074885920397083	0.0540746582078534	0.5609025258715632	0.7968591469841109	0.019778928315223036
GGB9691_SGB15198	ns	0.30742688210769353	-0.8474352990924712	1.4622890633078582	0.924005399422331	0.5853609151245236
Hydrogeniiclostidium_mannosilyticum	ns	0.3066966591233441	-0.6430029620716098	1.256396280318298	0.8877137547073964	0.5088430600068291
GGB9176_SGB14114	ns	0.3046128838393557	-1.3744042303109958	1.9836299979897074	0.9421845217582172	0.7091505901492849
Flavonifractor_sp_An10	ns	0.3045456843073509	-0.32960744475953746	0.9386988133742393	0.8120950436934101	0.32928588785801705
Bacteroides_caccae	ns	0.3038298933989606	-1.0934141785880707	1.7010739653859916	0.9297026150466502	0.6555068550394766
GGB9782_SGB15403	ns	0.3021066099615141	-0.18121884821852713	0.7854320681415554	0.8021796888061021	0.20737097636581708
GGB4662_SGB6450	ns	0.30167414256796266	-0.055979626883239264	0.6593279120191646	0.7968591469841109	0.09396576764271447
Phocaeicola_coprophilus	ns	0.30161018340026013	-0.012144388782641347	0.6153647555831616	0.7968591469841109	0.05869344723549484
Bifidobacterium_dentium	ns	0.30041428928341973	-0.3547034566876752	0.9555320352545147	0.8188911241766612	0.3504294561823901
GGB3617_SGB4891	sig, no FDR	0.3002389148638624	0.0519603353400625	0.5485174943876623	0.7968591469841109	0.020153304796866073
Bilophila_wadsworthia	ns	0.29854065642610944	-0.9292280075379367	1.5263093203901557	0.9297026150466502	0.618011815456246
Massilimicrobiota_sp_An134	ns	0.2973135647627028	-0.14480776350005875	0.7394348930254644	0.7968591469841109	0.17639616399332453
Mogibacterium_sp_NSJ_24	ns	0.2966820261653666	-0.22631777317131624	0.8196818255020495	0.8021796888061021	0.25094959974688463
GGB9444_SGB14834	ns	0.2965087404737732	-0.20439264572771176	0.7974101266752581	0.8021796888061021	0.2318779601049184
Haemophilus_SGB14211	ns	0.29464822144866376	-0.526676221137347	1.1159726640346745	0.8670045751022825	0.4640093013495258
GGB3057_SGB4059	ns	0.2945599162658566	-0.18258162045052473	0.7717014529822379	0.8021796888061021	0.21305476964657485
GGB9785_SGB15408	ns	0.29400339207167436	-0.06725712805763451	0.6552639122009832	0.7968591469841109	0.10543648006160737
Mediterraneibacter_glycyrrhizinilyticus	ns	0.29293571510628436	-0.24917037873293246	0.8350418089455012	0.8021796888061021	0.27346521433711707
Brevundimonas_SGB15241	ns	0.2928047120292757	-0.004275057204233268	0.5898844812627847	0.7968591469841109	0.053091426197550924
GGB9790_SGB15413	ns	0.28745864629133766	-0.319353324995726	0.8942706175784013	0.812331801660548	0.3347719884318111
Lacrimispora_saccharolytica	ns	0.286005299394558	-0.20185958798803016	0.7738701867771461	0.8021796888061021	0.23644478209401398
Alistipes_communis	ns	0.2830978926871879	-0.353980855893002	0.9201766412673777	0.8330333019987931	0.3656381729969903
Corynebacterium_SGB6369	ns	0.282083483503801	-0.006323617690560002	0.570490584698162	0.7968591469841109	0.05477114998234327
Intestinimonas_butyriciproducens	ns	0.28114952362428497	-1.802299273592023	2.3645983208405927	0.9619077756065577	0.781489363367323
GGB9303_SGB14264	ns	0.2805431438279061	-0.09771256986480448	0.6587988575206167	0.7968591469841109	0.13783567987810214
GGB3538_SGB4728	ns	0.2803840668911696	-0.27045616131510924	0.8312242950974484	0.8021796888061021	0.30152390926458345
GGB9072_SGB13993	ns	0.27973090726818994	-0.12186491747061573	0.6813267320069956	0.7968591469841109	0.1620940642259877
Candidatus_Heritagella_intestinalis	sig, no FDR	0.27823724752150725	0.006729240836918671	0.5497452542060959	0.7968591469841109	0.045052107310433055
GGB9832_SGB15478	ns	0.2771192093271955	-0.21772052531960417	0.7719589439739952	0.8021796888061021	0.2570378446708867
Agathobaculum_butyriciproducens	ns	0.2770695209910318	-0.2159663134006976	0.7701053553827613	0.8021796888061021	0.2548346268377037
Veillonella_atypica	ns	0.27702861791923616	-0.9688929269387373	1.5229501627772097	0.9297026150466502	0.6485272302244285
Pseudoflavonifractor_capillosus	ns	0.27685310740641333	-0.43087422595237124	0.9845804407651979	0.8541967535161449	0.4248346044431004
GGB9355_SGB14328	ns	0.27584040184787206	-0.041850822400135934	0.5935316260958801	0.7968591469841109	0.0852426044946851
Erysipelatoclostridium_ramosum	ns	0.27576483056418305	-0.19505848304875406	0.7465881441771202	0.8021796888061021	0.2366097084668953
Akkermansia_sp_KLE1798	ns	0.2746906006589132	-0.08105929388598015	0.6304404952038065	0.7968591469841109	0.12319581837848681
Blautia_sp_OF03_15BH	ns	0.27419553522243373	-0.5978835514599596	1.146274621904827	0.8892771434902842	0.5200543012284171
Parabacteroides_bouchesdurhonensis	ns	0.27222120794766536	-0.12400086303835722	0.6684432789336879	0.7968591469841109	0.16772314972371793
Bifidobacterium_angulatum	ns	0.27166795154814494	-0.049600456814432314	0.5929363599107222	0.7968591469841109	0.09318808143803191
Sutterella_seckii	ns	0.27164983465615705	-0.03229284984053782	0.5755925191528519	0.7968591469841109	0.07712482821558451
Anaerotignum_faecicola	ns	0.27021878666370935	-0.8498236110467003	1.390261184374119	0.9297026150466502	0.6204724244097006
Eubacterium_SGB4671	sig, no FDR	0.2689247972214275	0.056855792470378946	0.480993801972476	0.7968591469841109	0.015438890516065007
GGB3818_SGB5183	ns	0.2684049274404546	-0.09625814499959867	0.6330679998805078	0.7968591469841109	0.1408149726858667
GGB3945_SGB8597	ns	0.26754264108391446	-0.06731178982347763	0.6023970719913065	0.7968591469841109	0.11142832000923028
GGB3486_SGB4658	ns	0.26670685205549605	-0.20083839734997722	0.7342521014609693	0.8021796888061021	0.24886925303045554
Phocaeicola_coprocola	ns	0.26636505990427856	-0.029340715706933973	0.5620708355154911	0.7968591469841109	0.07499564527809828
Odoribacter_splanchnicus	ns	0.26371967472735686	-0.19712512786519615	0.7245644773199098	0.8021796888061021	0.24666585861868484
GGB9762_SGB15377	ns	0.26315814524098574	-0.6034143541332071	1.1297306446151787	0.8958091454292739	0.5339410234816073
Parabacteroides_johnsonii	sig, no FDR	0.2631409983408705	0.015174551138253278	0.5111074455434877	0.7968591469841109	0.038597337483852905
GGB38716_SGB53365	ns	0.26313753528168116	-0.005942283724570729	0.532217354287933	0.7968591469841109	0.054823622410048393
GGB39037_SGB4393	ns	0.26245436109662484	-0.4037887040125498	0.9286974262057994	0.8534448257526128	0.421462708756706
GGB3475_SGB4638	ns	0.26083507166419106	-0.4059184498449868	0.927588593173369	0.8534448257526128	0.4236699574586599
Barnesiella_intestinihominis	ns	0.26026018722072053	-0.36296989741217067	0.8834902718536117	0.8393069768160382	0.3947667848994012
GGB3341_SGB4420	ns	0.2598478771153435	-0.1882344914957892	0.7079302457264762	0.8021796888061021	0.24120789008721905
GGB51884_SGB49168	ns	0.2595284266704605	-0.18132662280081413	0.7003834761417351	0.8021796888061021	0.23336355330968905
GGB5980_SGB8599	ns	0.25926055756320626	-0.4023893055075108	0.9209104206339234	0.8534448257526128	0.4237067067782406
GGB9110_SGB14043	ns	0.2583063217589089	-0.6262475205599037	1.1428601640777214	0.9062930153989017	0.5489357261972163
GGB79634_SGB101324	ns	0.2564510231590239	-0.2971222624331591	0.8100243087512069	0.815356533605875	0.3462059600318693
GGB9634_SGB15095	ns	0.25324465437536836	-0.020740310343120627	0.5272296190938573	0.7968591469841109	0.06830240186372936
Ligilactobacillus_ruminis	ns	0.25206010507778137	-0.20199715940538493	0.7061173695609477	0.8021796888061021	0.2609112823928581
GGB48165_SGB66168	ns	0.2508306966468879	-0.219798141181287	0.7214595344750627	0.8021796888061021	0.27987911897815315
Oscillospiraceae_unclassified_SGB4196	interaction	0.24999678763554473	-0.10972679035880828	0.6097203656298977	0.7968591469841109	0.16315892717798175
GGB9673_SGB15172	ns	0.2450157639810241	-0.385187088843003	0.8752186168050512	0.8562661525110781	0.42763270071264214
Roseburia_hominis	ns	0.2450132457927624	-0.9841109576087178	1.4741374491942425	0.9332682961800641	0.6823723191140222
Bacteroides_intestinalis	ns	0.24498671735416683	-0.23620306216051085	0.7261764968688444	0.8021796888061021	0.30157335956401055
GGB9589_SGB15011	ns	0.2438929046170144	-0.028879013999454195	0.516664823233483	0.7968591469841109	0.07694672558547636
GGB9760_SGB15374	ns	0.23996628477502702	-0.2196069336788785	0.6995395032289325	0.8021796888061021	0.28922373802378565
Roseburia_sp_BX1005	ns	0.23744744726605527	-0.5356929844271865	1.010587878959297	0.8958091454292739	0.5294674229481457
Gemmiger_SGB15299	ns	0.2372342122100617	-0.4399333634027951	0.9144017878229185	0.8717633196436789	0.4740105283165711
GGB3746_SGB5089	ns	0.23712934083098347	-1.7797670661568938	2.2540257478188606	0.9669516368952308	0.8089250884627063
GGB9602_SGB15031	ns	0.23624675788865654	-0.8344237793941335	1.3069172951714465	0.9297026150466502	0.6508164652083142
Blautia_luti	ns	0.23512112890372644	-0.5618475569356491	1.0320898147431021	0.9062930153989017	0.545831821743185
GGB4684_SGB6478	ns	0.2346480464074926	-1.003724717849555	1.4730208106645404	0.9412709723046384	0.6968138493941043
GGB6127_SGB8773	ns	0.23271666388182416	-0.02350460619213396	0.4889379339557823	0.7968591469841109	0.07278893400902328
GGB9787_SGB15410	ns	0.23268063692906174	-1.0083877998457933	1.4737490737039167	0.9417537590345249	0.7004917536281536
GGB79981_SGB14222	ns	0.23125844322315825	-0.0421951744300047	0.5047120608763211	0.7968591469841109	0.09278150351311672
Turicibacter_sanguinis	ns	0.22884403564152295	-0.3935764222766968	0.8512644935597427	0.8604960619984847	0.4527508350337246
Clostridiaceae_bacterium_H8	ns	0.2271554080087756	-0.9785174298884876	1.4328282459060389	0.9412709723046384	0.6989806661402514
GGB9088_SGB14017	ns	0.2258870127230585	-0.5756133831899819	1.0273874086360988	0.9127383161053682	0.5633193439737215
Candidatus_Gallimonas_caecicola	ns	0.225689726784144	-0.03973471781693766	0.4911141713852257	0.7968591469841109	0.0915740344585919
GGB4754_SGB6584	ns	0.22533491601159156	-0.30725709031974163	0.7579269223429248	0.8393069768160382	0.388896758519947
GGB9453_SGB14844	ns	0.2248802838230603	-0.8197547480085552	1.269515315654676	0.9297026150466502	0.6586037680384285
Candidatus_Flemingibacterium_merdigallinarum	ns	0.22242974212746328	-0.12008763958931487	0.5649471238442414	0.8021796888061021	0.19116285384401033
Clostridium_saccharogumia	ns	0.22167222049562293	-0.05933279500600244	0.5026772359972483	0.7968591469841109	0.11588372941500985
GGB13493_SGB15238	ns	0.21736913932417223	-0.40877489838399805	0.8435131770323425	0.8758637053306267	0.4778152987009813
Oscillospiraceae_unclassified_SGB15257	ns	0.21680167960082625	-0.0629540939720798	0.4965574531737323	0.7968591469841109	0.12208034587629796
Bacteroides_clarus	ns	0.2148000205329204	-0.08849925609114523	0.518099297156986	0.7968591469841109	0.1553047505119576
GGB6038_SGB8672	interaction	0.21318997408232693	-0.07133014362232887	0.4977100917869827	0.7968591469841109	0.13391217320465
GGB6648_SGB9389	ns	0.2127578051976357	-0.05905540374229634	0.48457101413756776	0.7968591469841109	0.11844467376867043
Lachnospira_eligens	ns	0.21196675190905606	-1.0137765282323896	1.4377100320505016	0.9421845217582172	0.7221757248816102
GGB51441_SGB71759	ns	0.20907856570894373	-0.5988367707339737	1.0169939021518613	0.9276068025772064	0.5956532029836905
GGB3034_SGB4030	ns	0.20719575987929106	-1.4419480044943236	1.8563395242529057	0.9666401578753819	0.7971454213055171
GGB79845_SGB14005	ns	0.2071371461994772	-0.09381255834566476	0.5080868507446192	0.7968591469841109	0.16666994283230974
Candidatus_Catenibacterium_tridentinum	ns	0.2046436523857188	-0.12145830211869663	0.5307456068901342	0.8021796888061021	0.20588734355458593
Limosilactobacillus_mucosae	ns	0.2035560599022832	-0.10030847037725815	0.5074205901818245	0.7968591469841109	0.1779727869886097
GGB9634_SGB15097	ns	0.20338033100955905	-0.22965986056660165	0.6364205225857198	0.812331801660548	0.34014600175538845
Collinsella_massiliensis	ns	0.20232710015875455	-0.25321349682471145	0.6578676971422206	0.8330333019987931	0.3660039292290509
GGB9343_SGB14307	ns	0.20160196428085192	-0.23329775156919574	0.6365016801308996	0.815356533605875	0.34565991276721575
GGB3678_SGB4992	ns	0.2014376190393344	-0.19467341417013947	0.5975486522488083	0.8021796888061021	0.30239602913532704
Vescimonas_fastidiosa	ns	0.20024527052889096	-0.27122521892436124	0.6717157599821432	0.8393069768160382	0.38661310072710575
Dialister_succinatiphilus	ns	0.19938642040497734	-0.1895927048943954	0.5883655457043501	0.8021796888061021	0.2983507052744131
Veillonella_SGB101145	ns	0.19640849572469352	-0.022695872917908255	0.4155128643672953	0.7968591469841109	0.07626672273727629
GGB9285_SGB14238	ns	0.19606428834253892	-0.0527114155633672	0.44483999224844506	0.7968591469841109	0.11612615943117707
Victivallis_lenta	ns	0.19598908804477744	-0.8607562018612223	1.2527343779507771	0.9421845217582172	0.7033588977114933
GGB3109_SGB4119	ns	0.1922260553934579	-0.08357938266790124	0.4680314934548171	0.7968591469841109	0.16189903090877897
Dysosmobacter_SGB15074	ns	0.19086136276468124	-0.4145712722813356	0.7962939978106981	0.8889754850205632	0.519092575617131
GGB1691_SGB2324	ns	0.18808223504894758	-0.06443728214078207	0.44060175223867726	0.7968591469841109	0.13641137459353467
GGB1256_SGB1684	ns	0.1863498792630665	-0.010665258051046678	0.3833650165771797	0.7968591469841109	0.06252736934159274
Streptococcus_vestibularis	ns	0.18552465206338353	-0.0974731226469917	0.46852242677375877	0.8013419880022595	0.18698042821605132
Haemophilus_SGB47419	ns	0.18465312538633988	-0.11319864590083817	0.4825048966735179	0.8021796888061021	0.21142102440560515
Ruminococcus_bovis	ns	0.18397489766853156	-0.03985941758157113	0.40780921291863426	0.7968591469841109	0.102086821512332
GGB3614_SGB4886	ns	0.18377824202874354	-0.29226216921462755	0.6598186532721146	0.8562661525110781	0.43088355250513555
Faecalibacterium_SGB15346	ns	0.18368968863883806	-0.3055066755231022	0.6728860528007783	0.8604960619984847	0.4432368205515901
Blautia_stercoris	ns	0.1831446118648316	-0.16563531184094027	0.5319245355706035	0.8021796888061021	0.2869469091494897
GGB9106_SGB54309	interaction	0.18293808163919012	-0.09712512281924657	0.4630012860976268	0.8021796888061021	0.1888967317452723
GGB3281_SGB4335	ns	0.18183544329897763	-0.034739284366170436	0.3984101709641257	0.7968591469841109	0.09536422728406346
GGB1148_SGB1475	ns	0.1816491057996603	-0.11498558645685777	0.4782837980561784	0.8021796888061021	0.21664721161221367
GGB4617_SGB6392	ns	0.1814167172805435	-0.07446388314023247	0.4372973177013195	0.7968591469841109	0.15510304185311782
GGB9618_SGB15064	ns	0.180672645246773	-0.3910290693469339	0.75237435984048	0.888941914879801	0.5177697699046995
Enterocloster_SGB14313	ns	0.18041882592622072	-1.4518763712273224	1.8127140230797638	0.9712756234339959	0.8202645724407244
GGB9264_SGB14212	ns	0.18005181106855694	-0.09147548575129466	0.45157910788840855	0.7968591469841109	0.182304859834588
Barnesiella_sp_An22	ns	0.17966350136596934	-0.016177082395832654	0.37550408512777134	0.7968591469841109	0.07016808606082925
GGB9051_SGB13956	ns	0.1787839154755436	-0.01843091573075456	0.37599874668184174	0.7968591469841109	0.07329487832278207
Veillonella_parvula	ns	0.17720833052840765	-1.9314797496617961	2.2858964107186113	0.9780372334242667	0.8631294774359727
Methylobacterium_SGB15164	interaction	0.17486831569266648	-0.8266695280261764	1.1764061594115094	0.9421845217582172	0.7198357979543274
Clostridiales_bacterium_NSJ_40	ns	0.17363102181691248	-1.533589254499832	1.8808512981336567	0.9780372334242667	0.8343946129159361
Prevotella_copri_clade_E	ns	0.17349529446497047	-0.5511861003727174	0.8981766893026584	0.9297026150466502	0.6235333806754939
GGB74447_SGB1595	ns	0.17271428531084054	-0.12651455593615096	0.47194312655783205	0.8021796888061021	0.24318186976680728
Bifidobacterium_animalis	ns	0.17102486213674556	-0.5355096104090795	0.8775593346825705	0.9297026150466502	0.6196463536813007
GGB9282_SGB14235	ns	0.1697614816083044	-0.05124787743279166	0.3907708406494005	0.7968591469841109	0.12517300178597662
Alistipes_shahii	ns	0.1696457524626342	-0.6069192839365702	0.9462107888618387	0.9297026150466502	0.6539017829512241
GGB13357_SGB13987	ns	0.1694733988042094	-0.09502349188186468	0.4339702894902835	0.8021796888061021	0.19672037274487705
GGB79678_SGB4833	ns	0.167196228403939	-0.03129898884314103	0.365691445651019	0.7968591469841109	0.09436381883118732
Ruminococcus_sp_AF46_10NS	ns	0.16700661096716946	-0.10124999956361652	0.43526322149795543	0.8021796888061021	0.20936452686658677
Sutterella_SGB9298	ns	0.16637845139721189	-0.09701447774146135	0.42977138053588515	0.8021796888061021	0.20299193284426637
GGB9080_SGB14004	ns	0.16619214248348066	-0.022848172281408757	0.35523245724837005	0.7968591469841109	0.08179903847104966
GGB6470_SGB9153	ns	0.16598955079631922	-0.11956598051608303	0.45154508210872146	0.8021796888061021	0.23932603548052186
GGB4669_SGB6458	ns	0.16538359278107598	-0.02788210951826961	0.35864929508042154	0.7968591469841109	0.08960869267318222
GGB3344_SGB4424	ns	0.16523150598850014	-0.07182951379825833	0.40229252577525865	0.7968591469841109	0.16209432893045012
GGB32387_SGB47381	ns	0.16517624980163245	-0.057921204962204126	0.38827370456546906	0.7968591469841109	0.13871196418776696
Duganella_SGB14003	ns	0.16488350274252486	-0.05217127422417661	0.38193827970922634	0.7968591469841109	0.12912536413685188
GGB4706_SGB6513	ns	0.16283565319340462	-0.033669283889910556	0.35934059027671983	0.7968591469841109	0.0994362268166822
GGB6123_SGB8768	ns	0.16229079516411882	-0.178435418458479	0.5030170087867166	0.812331801660548	0.3319415309979493
Bacteroides_sp_AM10_21B	ns	0.1613096498957194	-0.024129585960930122	0.3467488857523689	0.7968591469841109	0.08477482839657811
GGB9775_SGB15395	ns	0.16005180214946835	-0.955730795353144	1.2758343996520807	0.9594098663580645	0.7682468052681325
Puniceicoccaceae_unclassified_SGB8769	ns	0.159690351916533	-0.027313934320617128	0.3466946381536831	0.7968591469841109	0.0901655576543445
GGB9619_SGB15066	ns	0.1596290858826689	-0.9104598265955285	1.2297179983608664	0.9587097448358929	0.7592603335022896
GGB18384_SGB14372	ns	0.15952497910167973	-0.07417985404292218	0.3932298122462816	0.7968591469841109	0.17024705658264327
GGB71580_SGB98325	ns	0.1593150177189846	-0.5098801093256371	0.8285101447636063	0.9297026150466502	0.6252685822904933
GGB9677_SGB53522	ns	0.1592867526517224	-0.3909145567163015	0.7094880620197463	0.9068178913670688	0.5535434301542796
GGB38716_SGB14237	ns	0.15858648262109543	-0.07916318910365444	0.3963361543458453	0.7968591469841109	0.18001228144185516
GGB9786_SGB15409	ns	0.15716387646676677	-1.2293540419439855	1.5436817948775188	0.9698785964236344	0.8156576181937278
GGB3111_SGB4123	ns	0.15700415731063888	-0.059716129149266745	0.3737244437705445	0.7968591469841109	0.14673019820164176
GGB4577_SGB6327	ns	0.15684249226678265	-0.04845198168687012	0.36213696622043545	0.7968591469841109	0.12706439132647177
GGB1567_SGB2154	ns	0.15628660064126002	-0.047866568493381195	0.3604397697759012	0.7968591469841109	0.1263337743605963
Ruminococcus_callidus	ns	0.15595238355499624	-0.5665825549233607	0.8784873220333531	0.9297026150466502	0.6579139367929934
GGB9616_SGB15052	ns	0.15536262509725138	-0.43313349386019384	0.7438587440546967	0.9260907615569183	0.5882148918369472
GGB3267_SGB4317	ns	0.15535869132418162	-0.03162056080431708	0.3423379434526803	0.7968591469841109	0.09864917331810374
Lachnospiraceae_bacterium_AM48_27BH	ns	0.15410833375069172	-0.8416693554183745	1.149886022919758	0.9552578366340423	0.7501980713495261
Gallibacter_intestinalis	ns	0.1530576615985644	-0.0794515537022921	0.38556687689942093	0.8010944927333322	0.18541232959022352
Puniceicoccaceae_bacterium_Marseille_Q1082	ns	0.15100275743943567	-0.04338197646465222	0.34538749134352353	0.7968591469841109	0.12106589694841638
GGB9634_SGB15099	ns	0.15025268884030443	-0.29860738415963406	0.599112761840243	0.8814215391058973	0.49365835317415097
GGB74708_SGB54312	ns	0.14806822198206301	-0.0757049772621935	0.3718414212263195	0.7968591469841109	0.18304060516085802
Lacticaseibacillus_paracasei	ns	0.14751818425255678	-0.6689860930667831	0.9640224615718967	0.9421845217582172	0.7102231101449357
Gordonibacter_urolithinfaciens	ns	0.14676048237138872	-0.5472278580379069	0.8407488227806843	0.9297026150466502	0.6641866098108389
GGB3360_SGB4444	ns	0.14620312479247013	-0.04444378406445673	0.33685003364939703	0.7968591469841109	0.1256488034495315
GGB3532_SGB4720	ns	0.14578666808012264	-0.582982813186871	0.8745561493471162	0.9332682961800641	0.6814461113226224
Enterobacter_asburiae	ns	0.1450906095405824	-0.025926037280144976	0.31610725636130976	0.7968591469841109	0.09219382315969993
Alcaligenes_SGB14037	ns	0.1450523327324506	-0.08563388546045206	0.37573855092535324	0.8021796888061021	0.20507147628338318
GGB3321_SGB4395	ns	0.14458740886514593	-0.15790063140281868	0.44707544913311054	0.812331801660548	0.33129024209506897
Eggerthella_sinensis	ns	0.14388619736571973	-0.03890173964418814	0.3266741343756276	0.7968591469841109	0.11644476986457321
GGB74463_SGB54347	ns	0.1437037298578845	-1.775502154623507	2.0629096143392758	0.9785068522177044	0.8775723221110628
Methanomassiliicoccaceae_unclassified_SGB380	ns	0.14326004357425465	-0.056806781808263346	0.34332686895677267	0.7968591469841109	0.151173423651088
GGB79930_SGB6334	ns	0.14324543730274597	-0.0440571958158692	0.33054807042136114	0.7968591469841109	0.12594857176691907
GGB781_SGB1024	ns	0.14307648258396305	-0.03494056427248607	0.32109352944041214	0.7968591469841109	0.10943378002722517
Lachnoclostridium_sp_An131	ns	0.14261926710614367	-0.39001423831812587	0.6752527725304133	0.9232174943359132	0.5831459803778165
GGB6565_SGB9274	ns	0.1419326595135085	-0.08535124600026203	0.36921656502727906	0.8021796888061021	0.20808532442291958
GGB3264_SGB4312	ns	0.14178696109175065	-0.036790213373878666	0.32036413555737997	0.7968591469841109	0.11354611688504222
Roseburia_faecis	ns	0.1398056158201385	-1.653950096390333	1.9335613280306103	0.9780372334242667	0.8725790541962308
GGB12293_SGB19125	ns	0.13818285970548622	-0.05590222030326997	0.3322679397142424	0.7968591469841109	0.1535564652182836
GGB9278_SGB14230	ns	0.13761791189764022	-0.06256550328189284	0.33780132707717325	0.7968591469841109	0.1676632758539335
Clostridium_sp_AF32_12BH	ns	0.13746285099688854	-0.10395858995753182	0.3788842919513089	0.8021796888061021	0.24872567222557584
GGB9768_SGB15386	ns	0.13702915085864112	-0.13124147487897145	0.4052997765962537	0.8021796888061021	0.3000551798598857
Streptococcus_SGB5805	ns	0.1367332001418135	-0.04022662564435178	0.31369302592797876	0.7968591469841109	0.12281254773435675
GGB4237_SGB5728	ns	0.13632372087511552	-0.04404214523982894	0.31668958699006	0.7968591469841109	0.13089117774492687
GGB27377_SGB13972	ns	0.13610502076564251	-0.04025743363862941	0.31246747516991447	0.7968591469841109	0.12343188094891926
GGB9095_SGB14026	ns	0.13483398110314065	-0.7153035072792218	0.984971469485503	0.9516330178038744	0.7446814468037818
Sellimonas_intestinalis	ns	0.13410563541236997	-0.0978397021730815	0.3660509729978214	0.8021796888061021	0.24207181017572388
GGB1495_SGB2071	ns	0.13347866442685458	-0.13201796945056132	0.3989752983042705	0.8021796888061021	0.3073671290812474
Bilophila_SGB69261	ns	0.13331338997858455	-0.06127126040901046	0.32789804036617953	0.7968591469841109	0.1689811465847549
Parolsenella_catena	ns	0.13225248617805854	-0.042701576160768695	0.3072065485168858	0.7968591469841109	0.1306921808242996
GGB9411_SGB14765	ns	0.13223257408862507	-0.049155656340735265	0.3136208045179854	0.7968591469841109	0.14432444589016824
GGB37323_SGB42690	ns	0.1318649253059885	-0.04411186777750256	0.3078417183894796	0.7968591469841109	0.1340580494728741
GGB9817_SGB57321	ns	0.13104832845283299	-0.06905183710989374	0.3311484940155597	0.8013419880022595	0.18755213780223745
GGB3130_SGB4143	ns	0.12847563407355622	-0.26593270446515355	0.522883972612266	0.8841582888077618	0.5037827705662601
GGB6547_SGB9247	ns	0.1277703097585978	-0.08331391906192262	0.3388545385791182	0.8021796888061021	0.2217515110806905
Ruminococcus_champanellensis	ns	0.12649247881817705	-0.08695325407237145	0.3399382117087255	0.8021796888061021	0.23038044487228848
GGB4564_SGB6302	ns	0.1262642209725318	-0.3895143889110264	0.6420428308560899	0.9297026150466502	0.615257356257618
GGB9545_SGB14951	ns	0.12601221901604304	-0.09297698184254646	0.3450014198746325	0.8021796888061021	0.24361975268384833
GGB1662_SGB2276	ns	0.12579020014743048	-0.216081282538934	0.46766168283379494	0.8604960619984847	0.4520671411693722
GGB4632_SGB6410	ns	0.12444037787822594	-0.25135885637083016	0.5002396121272821	0.8828147622618545	0.4983380150930433
GGB4618_SGB6393	ns	0.12245989804585247	-0.06672076987766612	0.31164056596937106	0.8021796888061021	0.19240380080422492
Staphylococcus_SGB6340	ns	0.12188854548376216	-0.8933897090112386	1.137166799978763	0.9666401578753819	0.8049204871915645
GGB3453_SGB4607	ns	0.12131852840630285	-0.054915241944002366	0.29755229875660805	0.7968591469841109	0.16691782519560028
Mogibacterium_sp_BX12	ns	0.12103966572244046	-0.381079038757649	0.6231583702025298	0.9297026150466502	0.6205559884570231
Parasutterella_sp_NM82_D38	ns	0.12073813875537448	-0.0668123485090133	0.30828862601976226	0.8021796888061021	0.19473875328544057
GGB9813_SGB15447	ns	0.1201836159170371	-0.05746129916959741	0.2978285310036716	0.7968591469841109	0.17396515703516946
GGB3817_SGB5182	ns	0.11961810983195464	-0.08510243546754029	0.32433865513144955	0.8021796888061021	0.2376251775313447
GGB9094_SGB14025	ns	0.1191152776888954	-0.06063875250895426	0.29886930788674504	0.7968591469841109	0.18259858871280008
GGB79697_SGB8653	ns	0.11877004032473104	-0.09975404504741128	0.33729412569687334	0.8021796888061021	0.27002124321939636
Waltera_intestinalis	ns	0.118235532852903	-1.3053572152102337	1.5418282809160397	0.9780372334242667	0.8642842738215757
GGB4554_SGB6285	ns	0.1171976119304877	-0.71005597654896635	0.9444512004099418	0.9599299018308685	0.7710671557104263
GGB9060_SGB13977	ns	0.1170886279477189	-0.07004794095265043	0.30422519684808824	0.8021796888061021	0.20620511650089696
Blautia_caecimuris	ns	0.11635031159028891	-0.08037076616636749	0.31307138934694534	0.8021796888061021	0.23192448537568866
Gemmiger_sp_An87	ns	0.11599393125509046	-0.07567942872083937	0.30766729123102027	0.8021796888061021	0.2220547252767331
Desulfovibrio_sp_An276	ns	0.11584633493521124	-0.060968574060241976	0.29266124393066445	0.8013419880022595	0.18759330991218973
GGB3118_SGB4130	ns	0.11554782154504913	-0.05074451634049541	0.28184015943059365	0.7968591469841109	0.16345975651677885
Blautia_wexlerae	ns	0.11552254575032431	-0.38638623485825785	0.6174313263589064	0.9297026150466502	0.6360286643284121
GGB1266_SGB1699	ns	0.11529579925378278	-0.0847470481236671	0.3153386466312327	0.8021796888061021	0.2435601874645429
Dialister_invisus	ns	0.11446072301729873	-0.3622828342991641	0.5912042803337616	0.9297026150466502	0.6224194759586327
GGB80093_SGB1810	ns	0.11439993703627731	-0.06178557460530314	0.29058544867785774	0.8021796888061021	0.19103835413509312
GGB1407_SGB1931	ns	0.11386007115834296	-0.06488120365757272	0.29260134597425863	0.8021796888061021	0.19940727335340028
GGB10692_SGB17347	ns	0.1138119202533933	-0.6063258508602446	0.8339496913670311	0.9516330178038744	0.7451948030975557
GGB3363_SGB4448	ns	0.11349508808748979	-0.0759802849644362	0.3029704611394158	0.8021796888061021	0.22623187704869258
GGB9581_SGB79823	ns	0.1134302913836894	-0.09659889658356086	0.32345947935093966	0.8021796888061021	0.2738720782461206
GGB9256_SGB14202	ns	0.11313771039623757	-0.07358362039095381	0.299859041183429	0.8021796888061021	0.2214850375021107
GGB9608_SGB15041	ns	0.11288532084243239	-0.422551958400453	0.6483226000853178	0.9298385046973635	0.6653438063647212
GGB13402_SGB14203	ns	0.11282424933082405	-0.07785198612325486	0.303500484784903	0.8021796888061021	0.23069425919105088
Acidaminococcus_massiliensis	ns	0.11261325335406305	-0.07158174965101399	0.2968082563591401	0.8021796888061021	0.21718671072669962
Methanosphaera_stadtmanae	ns	0.11149702537343677	-0.11077323602339965	0.3337672867702732	0.8021796888061021	0.30738098186745705
GGB33512_SGB15201	ns	0.11136650926202857	-1.2111425053012637	1.433875523825321	0.9780372334242667	0.8624025947680751
Alistipes_sp_An31A	ns	0.11052839959885319	-0.09668631810167638	0.31774311729938276	0.8021796888061021	0.2796551184595903
GGB45620_SGB63333	ns	0.11020046883623522	-0.6997595646311082	0.9201605023035787	0.9619077756065577	0.7794451243943141
Enorma_massiliensis	ns	0.10897953900574858	-0.14648725601786738	0.36444633402936455	0.8393069768160382	0.3848516937368661
GGB79997_SGB1424	ns	0.1083612089556094	-0.0848924739447222	0.301614891855941	0.8021796888061021	0.2565198787186228
Dakarella_massiliensis	ns	0.10814881337110278	-0.061134832319701474	0.27743245906190706	0.8021796888061021	0.19811704104393663
GGB3260_SGB4307	ns	0.10776289886217538	-0.11263264735983877	0.32815844508418957	0.807071482505961	0.31917967332832564
Treponema_succinifaciens	ns	0.10606166964252182	-0.07545061741136673	0.2875739566964104	0.8021796888061021	0.23762013804918986
GGB3033_SGB4029	ns	0.10576716782710477	-0.5444728388670803	0.7560071745212897	0.9487504501640909	0.7383826383344205
Alistipes_provencensis	ns	0.10564738185596688	-0.062152900133230646	0.2734476638451644	0.8021796888061021	0.20450194329097315
GGB6512_SGB9198	ns	0.10543504202622665	-0.06973521017034305	0.28060529422279634	0.8021796888061021	0.22439522804436335
GGB33469_SGB15237	ns	0.10477718297617794	-0.9462970905842194	1.1558514565365752	0.9780372334242667	0.837633476329863
Citrobacter_SGB1895	ns	0.10338154709846425	-0.07539257915338798	0.2821556733503165	0.8021796888061021	0.24257674013224784
GGB9288_SGB14243	ns	0.1032182490295648	-0.07821542703387009	0.2846519250929997	0.8021796888061021	0.24977329593840145
Mitsuokella_multacida	ns	0.10266446757246812	-0.07621899486973434	0.2815479300146706	0.8021796888061021	0.24528443867620492
GGB3328_SGB4406	ns	0.10219635725248839	-0.08995061051441901	0.2943433250193958	0.8021796888061021	0.2809064005605924
Coprobacillus_SGB6753	ns	0.10141412697861608	-0.10426525296367133	0.3070935069209035	0.8033732161040661	0.3165233695957716
GGB9618_SGB15065	ns	0.10129872923299793	-0.638794541620356	0.841392000086352	0.9619077756065577	0.7784472654391092
GGB3277_SGB4327	interaction	0.10108323695843924	-0.17629262620738056	0.37845910012425904	0.8629194384708734	0.45661549791877487
Butyricicoccus_sp_AM29_23AC	ns	0.10041264609217589	-0.6445206647558674	0.8453459569402193	0.9619077756065577	0.7817625031431388
GGB9640_SGB15115	ns	0.0998043584745654	-0.25957918864372687	0.4591879055928577	0.9129373723455835	0.569376135049454
GGB9767_SGB15385	ns	0.0996080564934798	-0.8932876635969007	1.0925037765838603	0.9780372334242667	0.8366311421728702
Blastocystis_sp_subtype_1	ns	0.0993528632063192	-0.16444761580715778	0.36315334221979617	0.8604960619984847	0.44093648696060184
Dialister_hominis	ns	0.0991779112425687	-0.08812287272242186	0.28647869520755925	0.8021796888061021	0.2830394173007242
GGB3306_SGB4372	ns	0.09873908640900231	-0.10328408678801293	0.30076225960601755	0.807071482505961	0.3205198421085167
Alistipes_dispar	ns	0.09807336550707337	-0.31669941459894263	0.5128461456130894	0.9297026150466502	0.627580444318429
Oscillospiraceae_unclassified_SGB15251	ns	0.0978321904911115	-0.07900202612717708	0.27466640710940005	0.8021796888061021	0.26245414160440034
Sutterella_faecalis	ns	0.09768816782574175	-0.0995103441110235	0.294886679762507	0.8027192952510802	0.31445126326170614
GGB4710_SGB6522	ns	0.0969763340840453	-0.08716834103479662	0.2811210092028872	0.8021796888061021	0.28601418099655557
Megasphaera_sp_AM44_1BH	ns	0.09667532143271564	-0.08810418404345192	0.2814548269088832	0.8021796888061021	0.28848963903739755
GGB3429_SGB4569	ns	0.09647542748212289	-0.081086990228058	0.2740378451923038	0.8021796888061021	0.2713321084366814
Oscillospiraceae_unclassified_SGB15253	ns	0.09553957074092562	-0.14455164629135875	0.33563078777321	0.8529403392719455	0.41667491838991677
GGB79118_SGB105839	ns	0.09507390448690742	-0.08255777133132769	0.2727055803051425	0.8021796888061021	0.2777273194725325
GGB9333_SGB14296	ns	0.09490389846449394	-0.09079973888458585	0.2806075358135737	0.8021796888061021	0.29942589124516267
GGB1421_SGB1960	ns	0.09476223486625336	-0.08321730444381246	0.2727417741763192	0.8021796888061021	0.28039273156148636
Corynebacterium_SGB6370	ns	0.09438717064870415	-0.22672891971759018	0.4155032610149985	0.9062930153989017	0.5471297895317011
GGB3189_SGB4212	ns	0.09432999132218882	-0.22753536352915787	0.41619534617353554	0.9062930153989017	0.5485194984538784
GGB4693_SGB6491	ns	0.09416951074087343	-0.08833298304873388	0.27667200453048074	0.8021796888061021	0.2949621730465134
GGB3204_SGB13957	ns	0.0940107656209763	-0.0771788840170729	0.2652004152590255	0.8021796888061021	0.26616601390045697
Klebsiella_variicola	ns	0.09338577838424317	-0.07711962576936451	0.2638911825378508	0.8021796888061021	0.26741401003943865
GGB9411_SGB14764	ns	0.09288892636486512	-0.090598795446579	0.27637664817630925	0.8021796888061021	0.3042951490760421
GGB15850_SGB5785	ns	0.09274696877809319	-0.14127552729650472	0.3267694648526911	0.8534448257526128	0.4189327038021363
GGB9277_SGB14229	ns	0.0915764231806825	-0.08394834775434205	0.26710119411570704	0.8021796888061021	0.28980938268101747
GGB4550_SGB6273	ns	0.09079163426123493	-0.08143893912004785	0.2630222076425177	0.8021796888061021	0.28499210457315904
Prevotella_disiens	ns	0.09054797342525102	-0.3867397887447272	0.5678357355952293	0.9412709723046384	0.6965784676895282
Eisenbergiella_massiliensis	ns	0.09032773592590598	-0.4791451355782304	0.6598006074300424	0.9516330178038744	0.7445446305792105
Collinsella_SGB6543	ns	0.09019434678468137	-0.09213270036627412	0.27252139393563685	0.8027192952510802	0.3149000642286456
GGB4714_SGB6528	ns	0.08885004716701128	-0.08516702146988667	0.2628671158039092	0.8021796888061021	0.29995650960562315
GGB9559_SGB14969	ns	0.08841612964204003	-0.5747212511527072	0.7515535104367873	0.9636035045542072	0.7839918972565589
Hydrogenoanaerobacterium_saccharovorans	interaction	0.08835754201227997	-0.5252662640056082	0.7019813480301681	0.9594098663580645	0.7669329284064075
GGB80012_SGB15001	ns	0.08749641553469706	-0.11045889602680192	0.28545172709619604	0.8330333019987931	0.3679475715542373
Allisonella_histaminiformans	ns	0.08680573747323411	-0.29625904265768077	0.469870517604149	0.9297026150466502	0.6410993503416427
GGB9059_SGB13976	ns	0.08649506096554649	-0.33662385090342956	0.5096139728345226	0.9315035194254263	0.6736486483709427
GGB1095_SGB1407	ns	0.08610456025842886	-0.11671611077304547	0.2889252312899032	0.8393069768160382	0.38699111423439836
GGB9071_SGB13990	ns	0.08595974435066144	-0.0991986441280787	0.27111813282940156	0.815356533605875	0.3450984184542505
Odoribacter_laneus	ns	0.08592383777564468	-0.10889523007847444	0.2807429056297638	0.8342252963989005	0.369211018989266
GGB9630_SGB15084	ns	0.08544182358647791	-0.09587688541687438	0.2667605325898302	0.812331801660548	0.3382262753561496
GGB3602_SGB4574	ns	0.08486524143590919	-0.08685304290373748	0.2565835257755559	0.8027192952510802	0.31555661341583924
Enteroscipio_rubneri	ns	0.0848652414359091	-0.0868530429037376	0.25658352577555577	0.8027192952510802	0.3155566134158398
GGB6585_SGB9307	ns	0.08480321067270441	-0.09155715373575041	0.2611635750811592	0.8108151422170956	0.32733438161944584
Coprococcus_sp_OM04_5BH	ns	0.08461727540159747	-0.21792010657317273	0.3871546573763677	0.9129373723455835	0.5672439884979776
GGB1505_SGB2085	ns	0.08460981992283306	-0.3789328682915501	0.5481525081372163	0.9421845217582172	0.7080671582612693
GGB9701_SGB15218	ns	0.08366499227483933	-0.08795879107808137	0.25528877562776003	0.807071482505961	0.32192914449115173
GGB13818_SGB6606	ns	0.08357310883078722	-0.13563653365547432	0.3027827513170488	0.8562661525110781	0.43612637973369817
GGB4748_SGB6576	ns	0.08339606807948596	-0.09310828351020398	0.2599004196691759	0.812331801660548	0.33567081588019676
Butyricimonas_paravirosa	ns	0.08258809013321389	-0.37954970672160293	0.5447258869880307	0.9421845217582172	0.713299199350143
Megasphaera_elsdenii	ns	0.0824571242309984	-0.09964589412018661	0.2645601425821834	0.8249575992840213	0.35647690075826144
Bacteroides_oleiciplenus	ns	0.08180241492669049	-0.11777046433659247	0.2813752941899734	0.8393069768160382	0.403341868717248
GGB3636_SGB4929	ns	0.08109767522245648	-0.09386181073328939	0.2560571611782023	0.815356533605875	0.34599568454355334
GGB3305_SGB4368	ns	0.08071195389966189	-0.09372673351670464	0.25515064131602844	0.815356533605875	0.3464544988201642
GGB9593_SGB15015	ns	0.08043142671980619	-0.11563753236710506	0.27650038580671743	0.8393069768160382	0.4019854139557244
GGB3491_SGB4665	ns	0.0799317506105284	-1.0389165575449482	1.198780058766005	0.9785068522177044	0.8832123968991821
GGB9424_SGB14794	ns	0.07969984749018956	-0.13185964892555302	0.29125934390593217	0.8604960619984847	0.4417767742046571
Ellagibacter_isourolithinifaciens	ns	0.07969802730025388	-0.19463543664388105	0.3540314912443888	0.9062930153989017	0.5519068961234237
Methanomassiliicoccaceae_archaeon_DOK	ns	0.0782256577133095	-0.09451644584319385	0.25096776126981285	0.8249575992840213	0.3570929537536841
GGB3160_SGB4364	ns	0.07802792130540209	-0.09490663128726859	0.2509624738980728	0.826789415597164	0.3586276797542176
GGB4562_SGB6297	ns	0.07801482720203529	-0.1062363457039679	0.26226600010803847	0.8393069768160382	0.38830655775441403
GGB1496_SGB2073	ns	0.07771939652297408	-0.1305187110743293	0.28595750412027743	0.8604960619984847	0.4459495506765263
Clostridiaceae_bacterium_Marseille_Q3526	ns	0.07767162961509744	-0.48931558409762355	0.6446588433278184	0.9619077756065577	0.7784098691799533
GGB3139_SGB4152	ns	0.07702075295298319	-0.10540080178236277	0.25944230768832915	0.8393069768160382	0.38932869993972496
GGB1221_SGB1590	ns	0.07700456883711214	-0.11208104315042196	0.26609018082464625	0.8414236610425156	0.40638792544408997
Streptococcus_SGB9214	ns	0.07622192614630502	-0.1457888846503799	0.2982327369429899	0.8758637053306267	0.48247819035562967
Weissella_viridescens	ns	0.07591786695631689	-0.09826472228286992	0.2501004561955037	0.8393069768160382	0.37473585286937205
GGB1691_SGB2323	ns	0.0758333221744741	-0.1527607685837002	0.30442741293264836	0.8828147622618545	0.4969610698874556
GGB3497_SGB4672	ns	0.0755525567685829	-0.09704405972239309	0.24814917325955888	0.8391104464205904	0.37285561355967933
Longibaculum_muris	ns	0.07546808336954659	-0.10156773577823823	0.2525039025173314	0.8393069768160382	0.3850737048561662
GGB79908_SGB47660	ns	0.0754680833695465	-0.10156773577823835	0.25250390251733135	0.8393069768160382	0.3850737048561669
GGB3730_SGB5060	ns	0.0742773848736521	-0.14392628830635285	0.29248105805365704	0.8758637053306267	0.4864467168678547
Lactobacillus_gasseri	ns	0.07333454403376016	-0.10410321398126737	0.2507723020487877	0.8393069768160382	0.39945045376673494
Limosilactobacillus_fermentum	ns	0.07333454403376014	-0.10410321398126743	0.2507723020487877	0.8393069768160382	0.39945045376673527
GGB4550_SGB6272	ns	0.07260695902916875	-0.11157786703182779	0.2567917850901653	0.8534448257526128	0.4200728105796292
GGB4663_SGB6451	ns	0.07221298229018829	-0.10210328682517635	0.24652925140555293	0.8393069768160382	0.39847764133283936
GGB9132_SGB14066	ns	0.07221298229018824	-0.1021032868251763	0.2465292514055528	0.8393069768160382	0.39847764133283947
GGB3446_SGB4597	ns	0.07215465931034834	-0.11519246569640007	0.25950178431709675	0.8562661525110781	0.4319915767350788
Intestinimonas_timonensis	ns	0.07167061397326191	-0.11577312488641309	0.25911435283293693	0.8562661525110781	0.4351602519284852
GGB1689_SGB2321	ns	0.07131441959076545	-0.12851516344442082	0.27114400262595173	0.8670045751022825	0.4646993443476837
GGB27106_SGB6188	ns	0.07113573966571411	-0.10228996308491202	0.24456144241634026	0.8393069768160382	0.40294054507886734
Anaerococcus_obesiensis	ns	0.07113573966571411	-0.10228996308491202	0.24456144241634026	0.8393069768160382	0.40294054507886745
GGB9621_SGB15073	ns	0.06993402111251457	-0.6730089923063081	0.8128770345313372	0.9780372334242667	0.8461795692347546
Vescimonas_SGB15086	ns	0.0695593806999136	-0.19873507225908535	0.33785383365891253	0.9276068025772064	0.5952006034004811
GGB9350_SGB14317	ns	0.06908998604810374	-0.39700190769783394	0.5351818797940414	0.9587097448358929	0.7600579095901576
GGB9291_SGB14248	ns	0.06831281806380213	-0.99946763434916	1.1360932704767643	0.9821476273101664	0.89547719426993
GGB1497_SGB2076	ns	0.06814345800532784	-0.12554799158639393	0.26183490759704964	0.8717633196436789	0.47207458182626394
GGB80003_SGB14846	ns	0.0678073306511541	-0.11370867106722093	0.24932333236952914	0.8604960619984847	0.4459554255266345
GGB9063_SGB13982	ns	0.06661953617718885	-0.8905441240636381	1.023783196418016	0.9785068522177044	0.8858130371929154
Candidatus_Pseudoruminococcus_merdavium	ns	0.06651260820751709	-0.44518450478337585	0.5782097211984101	0.9656807397459602	0.7894896470944763
GGB2983_SGB3965	ns	0.06578170449540292	-0.48575152940047744	0.6173149383912833	0.9666401578753819	0.8064120066934374
GGB9495_SGB14892	ns	0.0654968872334824	-0.4316278878643241	0.562621662331289	0.9649719941332213	0.7867672476287264
Arthrobacter_SGB1587	ns	0.06548928419483772	-0.11535687866639564	0.24633544705607108	0.8652407761986354	0.45937253223973484
Clostridium_sp_AM49_4BH	ns	0.06544001196712682	-1.1546847668077047	1.2855647907419583	0.9852477566262053	0.912166367502979
Holdemanella_porci	ns	0.06531470422104171	-0.44268686182356154	0.5733162702656449	0.9656807397459602	0.7916534686256635
GGB9455_SGB14847	ns	0.06502476430933167	-0.11141910834002465	0.24146863695868798	0.8604960619984847	0.4520165765320231
Fenollaria_massiliensis	ns	0.0634247653804569	-0.13526235864846087	0.26211188940937463	0.888941914879801	0.5129201404424993
GGB4638_SGB6417	ns	0.06322267507274335	-0.11262478530251996	0.23907013544800665	0.8670045751022825	0.4624363929480654
GGB3585_SGB4803	ns	0.062107913794861525	-0.10220413580242232	0.22641996339214537	0.8604960619984847	0.44052259438967056
Prevotella_copri_clade_B	ns	0.061020430695305106	-0.4476475505931235	0.5696884119837338	0.9666401578753819	0.8053236236504845
Tyzzerella_nexilis	ns	0.06053988870713447	-0.11116370477154805	0.232243482185817	0.8717633196436789	0.4713137312283021
Bacteroides_SGB14754	ns	0.06022779617479757	-0.34505536210547894	0.46551095445507407	0.9587097448358929	0.7599104856955803
GGB9240_SGB14182	ns	0.05980399764693948	-0.5196352638343109	0.6392432591281898	0.9769467561186361	0.8319581916063297
GGB4559_SGB6293	ns	0.058961029525807174	-0.23558650810816312	0.35350856715977746	0.9332682961800641	0.6810086075268594
Synechococcus_SGB14295	ns	0.05886291495039909	-0.1186987465652676	0.23642457646606577	0.8828147622618545	0.49762079571341966
Parasutterella_secunda	ns	0.05883749471713484	-0.14375001496897702	0.2614250044032467	0.9062930153989017	0.5522166004029335
Ruminococcaceae_bacterium_UBA1375	ns	0.05859137249259567	-0.1189518867489108	0.23613463173410212	0.8836031453427192	0.49978088984343605
GGB33512_SGB15202	ns	0.05788397895023596	-0.11392146214814665	0.2296894200486186	0.8790397008921418	0.49077128177017104
Collinsella_SGB47518	ns	0.05772588222509703	-0.1307048658902507	0.24615663034044477	0.8958091454292739	0.5311863503893497
Butyricimonas_faecalis	ns	0.056990316513895016	-0.12247290480751205	0.2364535378353021	0.888941914879801	0.5161312291149689
GGB4586_SGB6343	ns	0.05698437313384823	-0.22150830070134253	0.335477046969039	0.9315035194254263	0.6739411505383606
Senegalimassilia_faecalis	ns	0.05694826142724377	-0.3267658476354822	0.4406623704899698	0.9587097448358929	0.7605312286772365
Anaerococcus_SGB53821	ns	0.056214617498275124	-0.11913864622888169	0.23156788122543193	0.888941914879801	0.5116628073516494
Prevotella_marseillensis	ns	0.055884964491394074	-0.5364241618963663	0.6481940908791546	0.9780372334242667	0.8462134169788662
GGB9559_SGB69175	ns	0.05576752084036249	-0.2203617674546722	0.3318968091353972	0.9332682961800641	0.678156722217041
Olsenella_sp_AF16_14LB	ns	0.05576314982033968	-0.11499184857324414	0.22651814821392352	0.8841582888077618	0.5037697777879229
GGB40351_SGB14301	ns	0.055565350761361924	-0.1702774770814741	0.2814081786041979	0.9297026150466502	0.6141507651751457
Collinsella_sp_AF08_23	ns	0.05466105589201792	-0.13282895026900557	0.2421510620530414	0.9062930153989017	0.5502381058400644
GGB6019_SGB8651	ns	0.05445923557679305	-0.11725138994776904	0.22616986110135515	0.888941914879801	0.5159891590633559
GGB75029_SGB47433	ns	0.05329327848661056	-0.13689031771845483	0.24347687469167595	0.9129373723455835	0.5660573947575732
Candidatus_Neoclostridium_roslinense	ns	0.05296940129011102	-0.13149807923901072	0.23743688181923275	0.9083751133705453	0.5560988989097067
GGB9582_SGB15000	ns	0.05261447536815968	-0.12055626050847258	0.22578521124479195	0.8958091454292739	0.5341618137497879
GGB4708_SGB6518	ns	0.052503134131051496	-0.13592582843417722	0.24093209669628018	0.9129373723455835	0.5682641958544323
GGB4535_SGB6249	ns	0.051923184075964565	-0.1295465046406064	0.23339287279253557	0.9084184712464632	0.5577304218341802
GGB3819_SGB5184	ns	0.0517957210677224	-0.17708780217898398	0.2806792443144288	0.9297026150466502	0.6424128399315905
GGB34797_SGB14323	ns	0.05175408468153647	-0.17036886438864499	0.2738770337517179	0.9297026150466502	0.6323994165460214
GGB9719_SGB53514	ns	0.05139446657336108	-0.1620949122188892	0.2648838453656114	0.9297026150466502	0.6217033464080701
Clostridium_spiroforme	ns	0.05097755781578775	-0.5891651614945135	0.6911202771260889	0.9780372334242667	0.8701574165780741
Citrobacter_SGB6486	ns	0.05088814998705628	-0.1756581864016203	0.27743448637573287	0.9297026150466502	0.6436970315610822
Luteimonas_SGB9345	ns	0.050498411068798266	-0.13066340580337635	0.23166022794097288	0.9129373723455835	0.5665054481863254
Oscillospiraceae_bacterium_NSJ_50	ns	0.050427921996749364	-0.11518566354907453	0.21604150754257326	0.8958091454292739	0.5332209160754593
GGB4745_SGB6570	ns	0.04939651885172634	-0.12513889507291293	0.22393193277636564	0.9127383161053682	0.5622511853388268
Clostridiales_bacterium_Marseille_P2846	ns	0.04937496001898903	-0.13421966555438603	0.23296958559236408	0.9232174943359132	0.5810261466145074
GGB1096_SGB1408	ns	0.04903087595087523	-0.14137841990647954	0.23944017180822996	0.9279499008126356	0.5975931781735083
GGB3146_SGB4159	ns	0.04874923773834233	-0.23582910751985187	0.33332758299653653	0.9421845217582172	0.7254740823401138
GGB4608_SGB6382	ns	0.047262835316720986	-0.17315890348441992	0.2676845741178619	0.9297026150466502	0.6603845227277958
GGB1538_SGB2121	ns	0.04682788113652754	-0.1489260750636468	0.24258183733670186	0.9297026150466502	0.6237929331673948
GGB3126_SGB4139	ns	0.04681282143591514	-0.12349645877508825	0.21712210164691853	0.9147430249091189	0.5721184290067634
GGB1663_SGB2278	ns	0.046599644259109535	-0.17838088301609517	0.27158017153431424	0.9315035194254263	0.6700600941341271
Blautia_schinkii	ns	0.04622375856435007	-0.7775858501411503	0.8700333672698504	0.9852477566262053	0.9081594160202788
GGB6521_SGB9212	ns	0.04600050819277374	-0.21594731240295412	0.3079483287885016	0.9421845217582172	0.7184111641045663
GGB4653_SGB6440	ns	0.04473620389999757	-0.5051782942654011	0.5946507020653962	0.9780372334242667	0.867232908088031
GGB9621_SGB15072	ns	0.04399724085785839	-0.1937300959112871	0.28172457762700387	0.9421845217582172	0.7040127787029402
GGB9287_SGB14242	ns	0.04393025762072907	-0.1420054933635196	0.22986600860497777	0.9297026150466502	0.627892812657051
GGB1627_SGB2227	ns	0.043317201319125684	-0.1527439041171999	0.23937830675545124	0.9297026150466502	0.6505220895444621
Alistipes_indistinctus	ns	0.04285166434577192	-0.4937580816495566	0.5794614103411004	0.9780372334242667	0.8691937781142803
Coprococcus_catus	ns	0.042684583001484956	-0.41779953720756474	0.5031687032105346	0.9780372334242667	0.848723860864603
GGB79916_SGB4587	ns	0.040531481077101555	-0.15096406525377676	0.23202702740797987	0.9297026150466502	0.6641587842612218
GGB3306_SGB4373	ns	0.04041944194542757	-0.1269235341738682	0.20776241806472334	0.9297026150466502	0.6189971081151161
GGB9747_SGB15355	ns	0.04005730246991318	-0.2502895829723256	0.330404187912152	0.9619077756065577	0.7771171101369743
GGB9424_SGB27144	ns	0.03977186486195454	-0.15758020623243152	0.23712393595634057	0.9332682961800641	0.6789218597731935
GGB6513_SGB9199	ns	0.03919902638660318	-0.17377945776459253	0.25217751053779885	0.9421845217582172	0.7054450232358118
GGB27782_SGB40196	ns	0.03866163253698046	-0.18408066571101592	0.2614039307849768	0.9421845217582172	0.7217139261906655
GGB80095_SGB2145	ns	0.03687158756025721	-0.13499157739904133	0.20873475251955576	0.9297026150466502	0.6594195231833642
GGB51269_SGB5062	ns	0.03675700441760174	-0.22380431043776053	0.29731831927296404	0.9599299018308685	0.7716750977615638
Candidatus_Roslinia_caecavium	ns	0.03667974591616095	-0.13249671783499667	0.2058562096673186	0.9297026150466502	0.6559594446093218
Klebsiella_pneumoniae	ns	0.0365474155396287	-0.12774763881058607	0.20084246988984347	0.9297026150466502	0.6471879239919742
Hafnia_paralvei	ns	0.03586516871438787	-0.12894032953497547	0.2006706669637512	0.9297026150466502	0.6542726226308974
Rhodococcus_SGB14208	ns	0.03527917342792447	-0.13652638256403982	0.20708472941988876	0.9315035194254263	0.672306142891687
Phocea_massiliensis	ns	0.0351874922125906	-0.924457087339627	0.9948320717648083	0.9940222031115084	0.9400784519031007
GGB6609_SGB9343	ns	0.035187170450723726	-0.1280539692646977	0.19842831016614515	0.9297026150466502	0.657022363876441
Coprococcus_SGB4669	ns	0.033895508183420076	-0.37845679767684004	0.4462478140436802	0.9780372334242667	0.8658222835076951
GGB9818_SGB15459	ns	0.03362989658129678	-0.5865155957076796	0.6537753888702732	0.9852477566262053	0.9112493488804165
Clostridiales_bacterium_VE202_01	ns	0.0333989005175718	-0.20221154819538628	0.2690093492305299	0.9599299018308685	0.7704503543890139
GGB4559_SGB6292	ns	0.03338609644348833	-0.15880814543369332	0.22558033832066998	0.9421845217582172	0.7211851173401417
GGB9172_SGB14110	ns	0.03277609349755617	-0.13273591734097048	0.19828810433608282	0.9332682961800641	0.683234503896947
Bacteroides_sp_OF04_15BH	ns	0.032023695813980624	-0.13881880203821492	0.20286619366617617	0.9412709723046384	0.6993011375514142
Alistipes_SGB2313	ns	0.0313636319949957	-0.4038337366183586	0.46656100060835	0.9785068522177044	0.8822120290545914
Oscillospiraceae_unclassified_SGB15256	ns	0.030444020102039032	-0.6576112329273692	0.7184992731314473	0.9923828657161671	0.9275097808548629
Erysipelotrichaceae_bacterium_3_1_53	ns	0.030116828524249628	-0.21703727571037204	0.27727093275887127	0.9666401578753819	0.8023274490730776
GGB3280_SGB4333	ns	0.02962006236643417	-0.16893160421332398	0.2281717289461923	0.9587097448358929	0.7592802182513433
GGB9065_SGB13984	ns	0.029278258426668424	-0.13296667272069573	0.19152318957403258	0.9421845217582172	0.7098562867138123
GGB79890_SGB14770	ns	0.02893642679004782	-0.43078143877923203	0.48865429235932767	0.9821476273101664	0.8970395559297046
GGB4626_SGB6403	ns	0.02885623017183042	-0.13364307946987	0.19135553981353084	0.9421845217582172	0.7148581277778323
GGB9359_SGB14334	ns	0.02885432153536933	-0.3781028821074577	0.4358115251781963	0.9785068522177044	0.884083652287383
GGB80108_SGB59650	ns	0.028538309969426023	-0.16150205428021458	0.21857867421906663	0.9587097448358929	0.757335414029904
GGB4686_SGB6483	ns	0.027807720838142404	-0.16617302310770185	0.22178846478398664	0.9594098663580645	0.7682606193117624
Clostridiales_bacterium_NSJ_32	ns	0.027295091567555607	-0.600789640830042	0.6553798239651533	0.9927893578930073	0.9287667226225218
Alistipes_onderdonkii	ns	0.027197433262857007	-1.0156951339725742	1.0700900004982883	0.9940222031115084	0.9572156933865474
GGB28369_SGB40949	ns	0.02691048159336093	-0.1672245981735442	0.22104556136026607	0.9619077756065577	0.775100075892609
Streptococcus_mitis	ns	0.026382935369187288	-0.12850433090895902	0.1812702016473336	0.9421845217582172	0.7265223834010868
GGB74213_SGB58484	ns	0.026269474639296832	-0.19556417629023098	0.24810312556882463	0.9666401578753819	0.8078062725433095
Granulicatella_SGB8255	ns	0.024904092141392498	-0.1332603302001366	0.1830685144829216	0.9516330178038744	0.7456700413357213
GGB25979_SGB37973	ns	0.024693655222286212	-0.16930463462294476	0.2186919450675172	0.9666122058170353	0.793501568143902
GGB4710_SGB6521	ns	0.024398653127602615	-0.17116123939387048	0.21995854564907572	0.9666401578753819	0.7975683945019627
GGB9412_SGB14767	ns	0.023359044897207706	-0.14661742554907603	0.19333551534349147	0.9619077756065577	0.777126602276452
GGB9141_SGB14075	ns	0.023307572805745413	-0.2893034379948772	0.335918583606368	0.9785068522177044	0.8781451612037483
Citrobacter_sp_RHBSTW_00671	ns	0.020840543844945103	-0.15345320369504856	0.19513429138493876	0.9666401578753819	0.8054009525667293
GGB4613_SGB6388	ns	0.02075188380027114	-0.20135285917482432	0.24285662677536657	0.9780372334242667	0.847746513695112
GGB1680_SGB2312	ns	0.020738121008870763	-0.1741602303435246	0.21563647236126612	0.9729656803675221	0.8268489262487246
GGB51647_SGB4348	ns	0.019839570336256065	-0.2943828163855251	0.3340619570580372	0.9821476273101664	0.89670803077045
GGB4567_SGB6307	ns	0.019752110036345027	-0.17614909421156594	0.215653314284256	0.9780372334242667	0.8353800719777904
GGB6001_SGB8624	ns	0.01942611731714683	-0.14510652140726377	0.18395875604155743	0.9666401578753819	0.8074954864495747
GGB3033_SGB4028	ns	0.018509642589381356	-0.1839837321435545	0.2210030173223172	0.9780372334242667	0.8509793051195255
GGB3570_SGB4777	ns	0.0179523000624513	-0.863511224216533	0.8994158243414356	0.9940222031115084	0.9665601724313488
GGB4536_SGB6250	ns	0.01777856723651411	-0.1482320598391559	0.18378919431218413	0.9718806471829692	0.8250682879353652
Mesosutterella_multiformis	ns	0.017435593550791207	-0.18458840449236835	0.2194595915939508	0.9780372334242667	0.8592073855512989
GGB6132_SGB8779	ns	0.017030548287656544	-0.17624557930265863	0.21030667587797172	0.9780372334242667	0.8556784928347033
GGB3278_SGB4328	ns	0.016793209921202007	-0.7027245843843564	0.7363110042267604	0.9940222031115084	0.9617421381788023
GGB9548_SGB14955	ns	0.016477065029805185	-0.21661952666063605	0.2495736567202464	0.9785068522177044	0.8844986554739699
GGB9694_SGB15207	ns	0.016350357265206075	-0.44483404578563057	0.4775347603160427	0.9940222031115084	0.9418631327340746
Sutterella_wadsworthensis	ns	0.015918459457233025	-0.9964995689823719	1.028336487896838	0.9940222031115084	0.9742057644233266
GGB3524_SGB4704	ns	0.01583034252760497	-0.15427076188612332	0.1859314469413333	0.9780372334242667	0.8483171291715718
GGB1527_SGB2110	ns	0.015699815008441975	-0.14929028269586658	0.18068991271275053	0.9780372334242667	0.8442646590034462
Clostridium_SGB4751	ns	0.015143316060874906	-0.23006655991354275	0.26035319203529256	0.9821476273101664	0.8988559557361593
Streptococcus_salivarius	ns	0.015098215529434411	-1.5192423485347228	1.5494387795935916	0.9940222031115084	0.9838380374041573
Paraprevotella_xylaniphila	ns	0.014485298825669228	-0.21251943260520792	0.2414900302565464	0.9821476273101664	0.8956341849695816
Clostridium_sp_OM07_10AC	ns	0.014032420252895111	-0.18698935403245673	0.21505419453824695	0.9785068522177044	0.8860154801441227
Acidaminococcus_intestini	ns	0.01347196301220413	-0.1613269110987406	0.18827083712314885	0.9780372334242667	0.8736352088937615
Lactococcus_petauri	ns	0.013433351212952221	-0.16053058016334892	0.18739728258925337	0.9780372334242667	0.8736224596023318
Olsenella_SGB72492	ns	0.013316707133840498	-0.23887358672955458	0.26550700099723556	0.9852477566262053	0.9135601206366968
GGB3265_SGB4314	ns	0.013265316675335204	-0.20053252286181744	0.22706315621248785	0.9821476273101664	0.8985458307868273
Clostridiaceae_bacterium_AF18_31LB	ns	0.013061646847632169	-0.9950459196354822	1.0211692133307464	0.9940222031115084	0.9786959403494828
Mediterraneibacter_massiliensis	ns	0.012966575692586302	-0.7927233402039435	0.8186564915891161	0.9940222031115084	0.9735260419829161
Lachnospiraceae_bacterium_OF09_6	ns	0.012233024595498465	-0.5782947423544201	0.6027607915454171	0.9940222031115084	0.9659929207449607
GGB9522_SGB98319	ns	0.012203737266136216	-0.4740191820809802	0.49842665661325264	0.9940222031115084	0.9588421277395339
GGB4641_SGB6420	ns	0.011261062325934712	-0.3340689827939096	0.35659110744577904	0.9940222031115084	0.9463110768117617
Lactiplantibacillus_plantarum	ns	0.011226045190721484	-0.16162903660333225	0.18408112698477522	0.9821476273101664	0.8935580464432816
Enterococcus_durans	ns	0.011012248726042298	-0.4465279275524364	0.468552425004521	0.9940222031115084	0.960520257726776
GGB3304_SGB4367	ns	0.009815246323470833	-1.1820709702489587	1.2017014628959004	0.9940222031115084	0.9864861923834145
Clostridia_bacterium_UC5_1_1E11	ns	0.00971402401887872	-0.320885229233594	0.34031327727135147	0.9940222031115084	0.9516568337244177
Roseburia_SGB4958	ns	0.009414122550848697	-0.1926941344615174	0.2115223795632148	0.9910391625242148	0.9236274880415606
Coprobacter_secundus	ns	0.008391632967303997	-0.8295924347941099	0.8463757007287178	0.9940222031115084	0.9835647316084013
GGB4596_SGB6358	ns	0.008150770724728446	-0.2473052959380739	0.26360683738753077	0.9940222031115084	0.9476925122395778
Dorea_phocaeensis	ns	0.007646064151105969	-0.16165996829077103	0.17695209659298297	0.9917499429394963	0.9260421286988053
GGB3132_SGB4145	ns	0.0073807423261270655	-0.16852681397449362	0.18328829862674775	0.9937724061848909	0.9309738181132581
GGB79973_SGB14341	ns	0.007041973317046257	-0.6025548668923139	0.6166388135264064	0.9940222031115084	0.981029528505662
GGB9086_SGB14014	ns	0.00648736926188867	-0.2522734839501438	0.2652482224739212	0.9940222031115084	0.9588849942671883
GGB4704_SGB6511	ns	0.005433450381507186	-0.40337225309177793	0.41423915385479226	0.9940222031115084	0.9781703995986786
GGB4609_SGB6383	ns	0.005239362383036988	-0.2974410617711949	0.3079197865372689	0.9940222031115084	0.971594303905128
Parabacteroides_faecis	ns	0.005156942499204911	-0.2064534508043297	0.21676733580273955	0.9940222031115084	0.9599930575606163
GGB9559_SGB14968	ns	0.0047418826352198795	-0.244750989934473	0.2542347552049128	0.9940222031115084	0.9688236403112219
GGB1512_SGB2092	ns	0.0035601147711193104	-0.19120237530726925	0.19832260484950787	0.9940222031115084	0.96998564118571
GGB9075_SGB13997	ns	0.0034303535277318553	-0.6689000079299174	0.6757607149853813	0.9951403548732924	0.991623957859606
GGB3102_SGB4110	ns	0.003137533647220969	-0.22455010287912947	0.2308251701735714	0.9940222031115084	0.9773736745030874
GGB9358_SGB14333	ns	0.0027387095634403835	-0.23348201645012667	0.23895943557700744	0.9940222031115084	0.9809718613561705
Bacteroides_cutis	ns	0.002096210794360509	-0.2060036298743748	0.2101960514630958	0.9940222031115084	0.9834079300793475
GGB9511_SGB14908	ns	0.0012274943629746946	-0.21657441496465182	0.21902940369060123	0.9951403548732924	0.9907626767709802
Butyrivibrio_crossotus	ns	5.882675943239546e-4	-1.077935037076153	1.0791115722648006	0.9991046145084148	0.9991046145084148
GGB9637_SGB15111	ns	-0.001646712979717968	-0.28735785765904165	0.2840644316996057	0.9951403548732924	0.9905075387989368
GGB9595_SGB15018	ns	-0.0017916766473510537	-0.22787278226112567	0.22428942896642357	0.9940222031115084	0.9869973112167274
Prevotella_copri_clade_A	ns	-0.0029047841016818232	-1.7868655363384742	1.7810559681351106	0.9982105493407873	0.9973287379014405
GGB34900_SGB14891	ns	-0.002981789561255055	-1.0481352836925204	1.0421717045700105	0.99708102180107006	0.9953193945540717
GGB3654_SGB4965	ns	-0.0035740468845067985	-0.3687778710813792	0.3616297773123656	0.9940222031115084	0.9839397254867319
GGB79770_SGB15022	ns	-0.003810386832277246	-0.3365855139683999	0.3289647403038454	0.9940222031115084	0.9812063030743391
Anaerostipes_SGB4708	ns	-0.004800428193294015	-0.4612244865830475	0.45162363019645946	0.9940222031115084	0.9827072528696926
GGB4667_SGB6456	ns	-0.005168807981965395	-0.5085790415301151	0.49824142556618434	0.9940222031115084	0.9830930176734608
Butyricimonas_SGB15260	ns	-0.005640066254195553	-0.6656130994607524	0.6543329669523613	0.9940222031115084	0.9859771729844433
Coprococcus_eutactus	ns	-0.005743478517029055	-1.3630415341882358	1.351554577154178	0.9956935285006492	0.9930547647325378
Bacteroides_finegoldii	ns	-0.006193261432763629	-0.8832477591072282	0.8708612362417009	0.9945680632014435	0.9884179073335901
GGB9253_SGB14199	ns	-0.007505648942054188	-0.45103241674344163	0.43602111885933326	0.9940222031115084	0.9721717030254201
Clostridiaceae_unclassified_SGB15090	ns	-0.007754422192801036	-0.5424218828146412	0.526913038429039	0.9940222031115084	0.976261336002261
GGB1458_SGB2021	ns	-0.007770154801574711	-0.2900394974017112	0.27449918779856175	0.9940222031115084	0.9548270566709328
GGB6016_SGB8648	ns	-0.008134418724809162	-0.28080542632109384	0.2645365888714756	0.9940222031115084	0.951123953571175
Longicatena_caecimuris	ns	-0.008155249501719818	-0.2331342241491501	0.2168237251457105	0.9940222031115084	0.9406088940072612
GGB9747_SGB15356	ns	-0.008282753670978249	-1.0170453934954151	1.0004798861534587	0.9940222031115084	0.9865296770231955
GGB4659_SGB6447	ns	-0.008902044095696837	-0.1714984159926207	0.15369432780122702	0.9852477566262053	0.9099730470776508
GGB9357_SGB14331	ns	-0.008939879477885791	-0.23506582079014632	0.21718606183437472	0.9940222031115084	0.9351885013424863
Holdemanella_biformis	ns	-0.010221563217335146	-0.25450182035024305	0.23405869391557274	0.9937724061848909	0.931442158093789
Prevotella_pectinovora	ns	-0.011818798064665972	-0.3297027594407623	0.3060651633114304	0.9940222031115084	0.9390095860956494
Candidatus_Alangreenwoodia_gallinarii	ns	-0.012374587434012263	-0.3855468351244709	0.3607976602564464	0.9940222031115084	0.9456433260916999
GGB9819_SGB15460	ns	-0.012798262001437022	-0.8246063750296464	0.7990098510267722	0.9940222031115084	0.9741381014759825
Clostridiaceae_bacterium	ns	-0.01306022032792109	-0.620012151772958	0.5938917111171158	0.9940222031115084	0.9646813699368765
GGB9357_SGB14332	ns	-0.013203834595913531	-0.2467271068939136	0.22031943770208653	0.9852477566262053	0.9074568817730166
Senegalimassilia_SGB14826	ns	-0.013856242187030077	-0.30837929720298013	0.28066681282892	0.9910391625242148	0.922879970508292
GGB4701_SGB6508	ns	-0.014005231137857732	-0.24019088328017918	0.21218042100446372	0.9821476273101664	0.8986580320807767
GGB9694_SGB15204	ns	-0.01452483400899185	-0.5288337771871368	0.49978410916915306	0.9940222031115084	0.95366121854214
Candidatus_Cryptoclostridium_obscurum	ns	-0.014836200153916235	-0.5177563206037221	0.4880839202958897	0.9940222031115084	0.9516133180035915
GGB9759_SGB15370	ns	-0.014863681799260509	-0.8301150775311066	0.8003877139325857	0.9940222031115084	0.9700617869052401
Dysosmobacter_sp_BX15	ns	-0.0164980346420619	-0.6052917834203925	0.5722957141362687	0.9940222031115084	0.9540047330404255
GGB9696_SGB15212	ns	-0.017595683743410778	-0.6499735191585908	0.6147821516717692	0.9940222031115084	0.9543664873488379
Prevotella_bivia	ns	-0.018333909973901885	-0.8129723654083949	0.776304545460591	0.9940222031115084	0.962118708930472
GGB2996_SGB3983	ns	-0.01896665325184055	-0.3813086909344958	0.3433753844308147	0.9852477566262053	0.9141396108663994
GGB4593_SGB6353	ns	-0.019325749093740796	-0.26636716958285667	0.22771567139537505	0.9780372334242667	0.8722617273771724
GGB4541_SGB6262	ns	-0.019336066763754906	-0.24549143364635218	0.20681930011884236	0.9780372334242667	0.8604895734866369
Bacteroides_eggerthii	ns	-0.019567751863620697	-0.8422025213635381	0.8030670176362967	0.9940222031115084	0.9609878026339091
GGB4700_SGB6506	ns	-0.019779809554648607	-0.2776945154456096	0.23813489633631238	0.9780372334242667	0.8742101686759334
GGB9781_SGB66170	interaction	-0.01990846322512474	-1.1946244642468196	1.15480753779657	0.9940222031115084	0.972275272941547
GGB6546_SGB9245	ns	-0.02099837327300709	-0.2527954462957481	0.21079869974973392	0.9780372334242667	0.8523528612263351
Alistipes_timonensis	ns	-0.021369804929245784	-0.27905463680014175	0.23631502694165019	0.9780372334242667	0.8645827253992937
GGB9628_SGB15082	ns	-0.022356012194169286	-0.2836062052359471	0.23889418084760855	0.9780372334242667	0.8602393273207531
Lachnospira_sp_NSJ_43	ns	-0.02241046472390007	-1.0845892780466728	1.0397683485988727	0.9940222031115084	0.9654186581320828
GGB9073_SGB13994	ns	-0.022480930970215668	-0.29073452753971396	0.24577266559928265	0.9780372334242667	0.8631813971151328
Dorea_longicatena	ns	-0.022662329643039963	-0.5827852717651346	0.5374606124790547	0.9940222031115084	0.9335912827947442
GGB9734_SGB15304	ns	-0.022690645901088297	-0.3131532162025651	0.26777192440038844	0.9780372334242667	0.8722541447206467
GGB1663_SGB2279	ns	-0.022820974232681757	-0.46153218005442076	0.41589023158905725	0.9852477566262053	0.9147485796944715
GGB79973_SGB14342	ns	-0.02373682959942844	-0.23543802281804135	0.18796436361918448	0.970571593441135	0.8177783041591038
Neobittarella_massiliensis	ns	-0.024116615351431503	-1.305850683400986	1.2576174526981232	0.9940222031115084	0.9691272150498506
GGB4586_SGB6344	ns	-0.02427876020564171	-0.2930933053896594	0.24453578497837594	0.9780372334242667	0.8522451772443852
GGB9474_SGB14868	ns	-0.024852213310277427	-0.1907470366141621	0.14104260999360724	0.9587097448358929	0.7573488831129647
GGB13727_SGB8655	ns	-0.025119580483379186	-0.2562451827506994	0.206006021783941	0.9718806471829692	0.8233423881471063
Blautia_SGB15070	ns	-0.02523382518039128	-0.2587940396593004	0.20832638929851785	0.9718806471829692	0.8242992310221688
Clostridiaceae_bacterium_Marseille_Q4145	ns	-0.025941028522034032	-0.5103081486728966	0.45842609162882864	0.9852477566262053	0.9121763542332247
GGB9542_SGB14948	ns	-0.026389639552618027	-0.30030815857433507	0.24752887946909902	0.9780372334242667	0.8429488478386234
GGB3588_SGB4808	ns	-0.02733730959317915	-0.4997537564363472	0.4450791372499889	0.9852477566262053	0.9052694623004429
Olsenella_timonensis	ns	-0.02772786666566052	-0.2764786558152769	0.22102292248395586	0.9706541424652783	0.8188822491646119
GGB51959_SGB72479	ns	-0.027912606227844416	-0.8438060562455836	0.7879808437898947	0.9940222031115084	0.9439452582245571
Enterococcus_faecalis	ns	-0.02938720021514668	-0.8562705876141943	0.797496187183901	0.9940222031115084	0.9416736166388952
GGB80011_SGB15265	ns	-0.02990253373490656	-0.46944863327299224	0.4096435658031792	0.9805868333761664	0.8887650980953592
GGB9345_SGB14311	ns	-0.033812700583963684	-0.5013698298959208	0.43374442872799346	0.9785068522177044	0.8813060129509718
GGB9616_SGB15062	ns	-0.034370040091083354	-0.5493695899770655	0.4806295097948988	0.9820454924240191	0.8909547002822151
Gemmiger_SGB15292	ns	-0.034383106473202654	-0.27447165429081044	0.2057054413444051	0.9594098663580645	0.7687144423911346
GGB9342_SGB14306	ns	-0.03443098830514643	-1.3693605441398584	1.3004985675295657	0.9940222031115084	0.9576320015328238
GGB9758_SGB15368	ns	-0.03466623879745567	-1.0180626777610873	0.9487302001661759	0.9940222031115084	0.9422142943634711
GGB1543_SGB2126	ns	-0.03515899817686151	-0.3045667919941307	0.23424879564040768	0.9656807397459602	0.788586206339518
Bacteroides_stercorirosoris	ns	-0.035621487546757424	-0.3653178022021399	0.29407482710862504	0.9718806471829692	0.8242752201632633
GGB2970_SGB3952	ns	-0.036058261726928414	-0.8311101377243348	0.7589936142704781	0.9917499429394963	0.9256684146040248
GGB4599_SGB6362	ns	-0.03606476958175979	-1.0906521911998093	1.0185226520362898	0.9940222031115084	0.9438580847174622
GGB3510_SGB4687	ns	-0.03691967394009643	-1.1252957580109846	1.0514564101307915	0.9940222031115084	0.9443039446157028
GGB42994_SGB4746	ns	-0.03813207697455867	-0.2826482482110124	0.2063840942618951	0.9547065136688971	0.7489217174363786
Enterococcus_gallinarum	ns	-0.03865913844276181	-0.30602886526658973	0.22871058838106612	0.9594098663580645	0.7657498861510343
GGB1146_SGB1472	ns	-0.0415190679860008	-0.3570695732486869	0.2740314372766853	0.9649719941332213	0.786810203696964
GGB9275_SGB14227	ns	-0.041699305485619766	-0.29272599609136674	0.2093273851201272	0.9439810453671187	0.7329211356227857
Clostridium_sp_AF12_28	ns	-0.04285285475642488	-0.7967439196740939	0.7110382101612441	0.9852477566262053	0.9069994822735126
Evtepia_gabavorous	ns	-0.0430053697075117	-0.3605761927084686	0.2745654532934452	0.9619077756065577	0.7806559844825911
Clostridium_scindens	ns	-0.043647474955360505	-0.315782182630891	0.22848723272017	0.9516330178038744	0.741859710628091
Eubacteriaceae_bacterium_Marseille_Q4139	ns	-0.043731400783571794	-0.29677932903510534	0.20931652746796175	0.9421845217582172	0.7220396626076161
GGB9137_SGB14071	ns	-0.044348872642174686	-0.43509978532119004	0.34640204003684066	0.9698785964236344	0.8155198946624133
GGB4558_SGB6289	ns	-0.04468173029632418	-0.30579974641833546	0.2164362858256871	0.9421845217582172	0.7251924968753902
Butyricicoccus_SGB14990	ns	-0.04484106802996691	-0.3912149876882	0.3015328516282662	0.9656807397459602	0.7901423106661831
Blautia_sp_Marseille_P3087	ns	-0.044962623196243175	-0.9872076226099651	0.8972823762174786	0.9910391625242148	0.9219013731221365
GGB2980_SGB3962	ns	-0.04596284036908828	-0.8118926088895241	0.7199669281513476	0.9841776060549671	0.9015831956528275
Phascolarctobacterium_SGB4573	ns	-0.0462120255778026	-0.31451467526973176	0.22209062411412658	0.9421845217582172	0.7236104777463015
Bacteroides_pectinophilus	ns	-0.046664575200220104	-0.29356306332995075	0.20023391292951057	0.9412709723046384	0.6980046433716038
Anaerococcus_SGB4342	ns	-0.04729937207184623	-0.669160402906564	0.5745616587628716	0.9785068522177044	0.8756949888814697
GGB3511_SGB4688	ns	-0.04804601783519233	-0.25148112428845304	0.1553890886180684	0.9297026150466502	0.6279730032925661
Desulfovibrio_fairfieldensis	ns	-0.04812112832163051	-0.5072007818659463	0.41095852522268533	0.9743844930576476	0.8289154300481578
GGB4569_SGB6310	ns	-0.04912205517849508	-0.3078490651254302	0.20960495476844002	0.9412709723046384	0.6968156906947691
GGB9537_SGB14940	ns	-0.04961716760230006	-1.3574303488048802	1.25819601360028	0.9940222031115084	0.9377954444679288
Eggerthellaceae_bacterium	ns	-0.04965220781640038	-0.29144713264301036	0.19214271701020963	0.9315035194254263	0.673503481595513
GGB9469_SGB14862	ns	-0.04992013108163024	-0.4519574678760726	0.35211720571281213	0.9666401578753819	0.7983742617489796
GGB4587_SGB6346	ns	-0.05069376787356135	-0.46548360318265447	0.3640960674355318	0.9666401578753819	0.801748358252814
GGB4567_SGB6308	ns	-0.05184211482001949	-0.4621350058412204	0.35845077620118143	0.9666122058170353	0.7949462940664942
Bilophila_SGB15451	ns	-0.052121979499835006	-0.41359667444697523	0.30935271544730525	0.9594098663580645	0.7670551529245074
GGB9737_SGB15309	ns	-0.05259306430056937	-0.3211375767938774	0.21595144819273865	0.9347694358312455	0.6876791804880189
GGB4591_SGB6350	ns	-0.05316234581656071	-0.645754744215719	0.5394300525825977	0.9780372334242667	0.8532546289127085
GGB6128_SGB8774	ns	-0.05334155992908268	-0.370645746079051	0.2639626262208856	0.9429083912438015	0.7298121780031057
GGB9239_SGB14181	ns	-0.05370797790354677	-0.668707964321329	0.5612920085142354	0.9780372334242667	0.8576169739096579
GGB3183_SGB4206	ns	-0.053712021988452485	-0.38952569102574897	0.282101647048844	0.9516330178038744	0.7424405392126423
Sanguibacteroides_justesenii	ns	-0.05440241436352561	-0.7235278251618984	0.6147229964348471	0.9780372334242667	0.8672797132008064
Faecalibacillus_faecis	ns	-0.054741600817925166	-1.057095028205819	0.9476118265699687	0.9852477566262053	0.9105951999017913
GGB9699_SGB15216	ns	-0.054945011337073524	-1.4104840495858022	1.3005940269116552	0.9940222031115084	0.9335211249381865
GGB2998_SGB3988	ns	-0.055113962851348286	-1.0862452442065456	0.9760173185038489	0.9852477566262053	0.9125097014767902
Frisingicoccus_caecimuris	ns	-0.05607604538320761	-0.3424347398125752	0.23028264904616003	0.9347694358312455	0.6878647880277629
Desulfovibrio_desulfuricans	ns	-0.05622012593902122	-0.2881768723620089	0.1757366204839665	0.9297026150466502	0.6190362613459481
GGB9056_SGB13965	ns	-0.056910732274035786	-0.43620279770201276	0.32238133315394113	0.9587097448358929	0.7579458905941368
Enterobacter_ludwigii	ns	-0.057547151176806005	-0.38217302087489435	0.2670787185212824	0.9421845217582172	0.7158914780917305
GGB6608_SGB9342	ns	-0.05816252771749711	-0.39888353869717574	0.2825584832621816	0.9421845217582172	0.7263663963138511
Lactococcus_lactis	interaction	-0.058269112248124255	-1.3035269495809816	1.186988725084733	0.9910391625242148	0.923250611333819
GGB3632_SGB4921	ns	-0.0583019913220726	-0.32697018099924907	0.2103661983551039	0.9297026150466502	0.6560881714945612
GGB58714_SGB5072	ns	-0.058338618926587926	-0.5663663934741261	0.4496891556209502	0.9695416538483611	0.813661281939879
GGB34231_SGB47113	ns	-0.05876332750265356	-0.5464164855220369	0.4288898305167298	0.9666401578753819	0.8039419250522625
GGB9778_SGB15398	ns	-0.05888921046112927	-0.8050657545096538	0.6872873335873952	0.9780372334242667	0.8710095504593934
GGB9712_SGB15244	ns	-0.059131529791544124	-0.8044460143146389	0.6861829547315507	0.9780372334242667	0.8704263357653862
GGB6512_SGB9197	ns	-0.05931443329126923	-0.3502559107686752	0.23162704418613672	0.932818549518115	0.6757166171420975
GGB6007_SGB8634	ns	-0.0596881683220738	-0.4120480529241499	0.2926717162800023	0.9421845217582172	0.7277324981383311
Bacteroides_SGB6263	ns	-0.059895084357218964	-0.3405191270792123	0.22072895836477435	0.9297026150466502	0.6601743572783256
Formosa_SGB1638	ns	-0.05995428233341628	-0.3379930771124789	0.21808451244564636	0.9297026150466502	0.6582284659823928
Actinomyces_sp_ICM58	ns	-0.06045673240408708	-0.46762992281845206	0.34671645801027784	0.9587097448358929	0.7603691680437946
GGB4664_SGB6452	ns	-0.06059701831826081	-0.2894960580223774	0.16830202138585576	0.924005399422331	0.5860740961000297
GGB4671_SGB6460	ns	-0.06091411801499758	-0.3333336898951619	0.21150545386516673	0.9297026150466502	0.6463001367253136
Collinsella_SGB14987	ns	-0.06096741376244055	-0.7483906972628164	0.6264558697379353	0.9780372334242667	0.855486874150369
Mogibacterium_kristiansenii	ns	-0.06427746321246802	-0.32234582118880545	0.1937908947638694	0.9297026150466502	0.6095970462174959
Catenibacterium_SGB4425	ns	-0.0643339203308344	-0.9017444960993746	0.7730766554377058	0.9780372334242667	0.8743583747573833
Streptococcus_anginosus	ns	-0.06453925046802225	-0.6040256542040655	0.47494715326802106	0.9666401578753819	0.8057007913451051
Blautia_SGB6487	ns	-0.06468878806685983	-1.0555145591366681	0.9261369830029484	0.9821476273101664	0.8933226401914205
GGB2982_SGB3964	ns	-0.06480295640223913	-0.43217957276773666	0.30257365996325847	0.9421845217582172	0.7171972520506406
GGB3124_SGB4136	interaction	-0.0650192594675627	-1.1567535648101535	1.026715045875028	0.9841814653389259	0.9024561493125487
Leuconostoc_lactis	ns	-0.06596284607275643	-0.3584159160734737	0.2264902239279608	0.9297026150466502	0.6435406688767041
GGB9197_SGB14136	ns	-0.0681300976881187	-0.39550243107991057	0.2592422357036732	0.9315035194254263	0.6693137068133612
GGB9249_SGB14193	ns	-0.06843026059056423	-0.6795004652624937	0.5426399440813653	0.970571593441135	0.8179552121403204
GGB74802_SGB47402	ns	-0.06912562472175826	-0.32804683116257455	0.18979558171905803	0.9232174943359132	0.5839432207990405
GGB9551_SGB14958	ns	-0.0704481661195071	-0.6752424747971889	0.5343461425581747	0.9674849333718687	0.8102258982654872
Candidatus_Pseudobutyricicoccus_lothianensis	ns	-0.07060450902833995	-0.7858084600757342	0.6445994420190544	0.9780372334242667	0.8392227334879738
GGB34797_SGB14322	ns	-0.07190173330887563	-0.364075148748718	0.22027168213096676	0.9297026150466502	0.6136140272824406
Bacteroides_faecis	ns	-0.07332951406801483	-0.40980642659029065	0.26314739845426094	0.9297026150466502	0.6547893867726173
GGB5997_SGB8620	ns	-0.07400731736659072	-0.3782441816773502	0.23022954694416875	0.9297026150466502	0.6177204037241879
GGB4598_SGB6360	ns	-0.07437467331997927	-0.44979460990331516	0.3010452632633566	0.9332682961800641	0.6842868249376796
Eubacterium_sp_AF34_35BH	ns	-0.07517993060127987	-1.1127755374333155	0.9624156762307556	0.9785068522177044	0.881566783267309
GGB3001_SGB3992	ns	-0.0753256300657589	-0.37976002673052955	0.22910876659901172	0.9297026150466502	0.612256139176506
Clostridium_sp_AM22_11AC	ns	-0.07649811473657003	-0.85682927630148	0.70383304682834	0.9780372334242667	0.8400505622684997
GGB47148_SGB47368	ns	-0.07848159590665256	-0.4138612527719973	0.2568980609586922	0.9297026150466502	0.6314571183592097
Oxalobacter_formigenes	ns	-0.07897283807275779	-0.7461395150833469	0.5881938389378313	0.9666401578753819	0.8078105912986849
Eggerthella_lenta	ns	-0.07898719180205804	-1.070573246309405	0.912598862705289	0.9780372334242667	0.8697882749673032
GGB52283_SGB73075	ns	-0.07963383358698772	-0.4276844595389569	0.26841679236498145	0.9297026150466502	0.6378771976553947
GGB51139_SGB71360	ns	-0.0796981742876964	-0.3399846894737032	0.1805883408983104	0.8958091454292739	0.5309248579410291
GGB1215_SGB1581	ns	-0.0798777629071485	-0.38353244204861386	0.2237769162343169	0.9271991689454687	0.5897379873151392
GGB4569_SGB6312	ns	-0.08010721212616578	-0.563867916051566	0.40365349179923443	0.9439810453671187	0.7338368550557106
GGB77437_SGB9391	ns	-0.08166703857267782	-1.0220123518131596	0.8586782746678039	0.9780372334242667	0.8582334957626798
GGB9786_SGB63164	ns	-0.0823327156920215	-1.0851805109320682	0.9205150795480253	0.9780372334242667	0.8659284803137947
Neglectibacter_timonensis	ns	-0.08279886215518094	-0.3573294434144827	0.1917317191041208	0.8979813722222426	0.5370436298537618
Enterococcus_faecium	ns	-0.08293475552267339	-1.0106773961313071	0.8448078850859604	0.9780372334242667	0.8541074929489071
Parabacteroides_merdae	ns	-0.084102416513955	-0.6704972654604429	0.5022924324325329	0.9594098663580645	0.7682529352215757
Candidatus_Pseudoscilispira_faecavium	ns	-0.08431152194091229	-0.33331668787867647	0.16469364399685188	0.8783028524988395	0.48880812462391243
GGB6610_SGB9344	ns	-0.0858711348840993	-0.5157487028548633	0.3440064330866647	0.9332682961800641	0.6817645514738471
GGB9774_SGB15394	ns	-0.08607662006738206	-0.49065544053413823	0.31850220039937416	0.9297026150466502	0.6626046631943234
GGB9210_SGB14149	ns	-0.08647413420392236	-0.32156666243737686	0.14861839402953217	0.8604960619984847	0.45087910202679726
Erysipelotrichaceae_bacterium_7770_A6	ns	-0.0865911610531741	-0.36739169515791026	0.19420937305156205	0.8958091454292739	0.5282443286552959
Faecalicoccus_pleomorphus	ns	-0.08740024139330432	-0.4066982137710886	0.23189773098447997	0.9175617337060594	0.574691933920138
Gemmiger_SGB15295	ns	-0.08871566976604484	-0.5887945384291933	0.4113631988971036	0.9421845217582172	0.7156705950977451
GGB4769_SGB6602	ns	-0.08962335894408954	-0.45021232796940935	0.2709656100812302	0.9297026150466502	0.6104854678224676
GGB33544_SGB53490	ns	-0.0911843476813774	-0.2979976574686884	0.1156289621059336	0.8330333019987931	0.3678024162667014
GGB9642_SGB15119	ns	-0.094892560407013	-0.5436757167744795	0.3538905959604535	0.9297026150466502	0.6644252787745053
Dorea_sp_AF36_15AT	ns	-0.0956533141733931	-0.8006185388725108	0.6093119105257246	0.9619077756065577	0.7803172043946198
Lactobacillus_SGB8782	ns	-0.09607109996523422	-0.41330625673054394	0.2211640568000755	0.8958091454292739	0.533911288385939
Parabacteroides_sp_TM07_1AC	ns	-0.09680452658245622	-0.5008112814542205	0.307202228289308	0.9297026150466502	0.6229371431099193
GGB9093_SGB14024	ns	-0.09854098048754051	-0.5267187496578825	0.3296367886828014	0.9297026150466502	0.636886485707159
Candidatus_Avimonas_narfia	ns	-0.09854132409099492	-1.4332205644659242	1.2361379162839343	0.9785068522177044	0.879305484640063
GGB4739_SGB6564	ns	-0.10006447633648283	-0.5041760124088431	0.3040470597358774	0.9297026150466502	0.6116871233219545
GGB3490_SGB4664	ns	-0.1002020795417009	-0.38247186527712035	0.18206770619371854	0.8692131529579666	0.466856534450922
GGB52130_SGB14966	ns	-0.10053148407436596	-1.3703010076812259	1.1692380395324942	0.9780372334242667	0.8706562476130514
Lachnospira_pectinoschiza	ns	-0.1016167638723372	-1.0357576404974576	0.8325241127527833	0.9718806471829692	0.8229455963320226
Anaerobutyricum_soehngenii	ns	-0.10249485699463501	-1.5146449977008216	1.3096552837115514	0.9785068522177044	0.8813538816841757
GGB9583_SGB15004	ns	-0.10603650262379954	-0.5137180030412456	0.30164499779364656	0.9276068025772064	0.5936547694626997
GGB9760_SGB15373	ns	-0.10618562706032286	-0.6938745499626539	0.48150329584200813	0.9421845217582172	0.7104087595201525
GGB4546_SGB6267	ns	-0.10647279233210269	-0.4726837955094667	0.2597382108452613	0.9062930153989017	0.5512177310007382
Amedibacterium_intestinale	ns	-0.10700899812157466	-0.42555810986932074	0.21154011362617142	0.8804805151316357	0.492353503602761
GGB1632_SGB2240	ns	-0.11082421950775141	-0.6900489546316905	0.4684005156161876	0.9412709723046384	0.6941843539092101
GGB9186_SGB14125	ns	-0.1111677690877968	-1.0672859360890237	0.8449503979134302	0.9677535489846745	0.8113057579385654
Eubacterium_sp_AF22_9	ns	-0.1112172481015597	-0.8789140022161059	0.6564795060129864	0.9594098663580645	0.7660435962260711
Clostridium_sp_AF27_2AA	ns	-0.11130777411246545	-1.485373882514831	1.2627583342899	0.9780372334242667	0.8677014271445723
Parabacteroides_distasonis	ns	-0.1117604797180147	-0.7684710001930276	0.5449500407569982	0.9421845217582172	0.7264163531035135
GGB4640_SGB6419	ns	-0.11248723441720453	-0.4817846563376944	0.2568101875032853	0.8958091454292739	0.5328302675806726
GGB13758_SGB9208	ns	-0.11283094055312262	-0.5992240244918221	0.3735621433855769	0.9297026150466502	0.6342684600689428
Blautia_argi	ns	-0.11337036942315346	-0.44146492614934085	0.21472418730303391	0.8758637053306267	0.479710584102109
GGB9512_SGB14909	ns	-0.1144299455979542	-0.4733996729088114	0.24453978171290297	0.888941914879801	0.514327739585588
Brachyspira_aalborgi	ns	-0.11687665978396239	-0.6349409014251588	0.4011875818572341	0.9297026150466502	0.6435524627604399
Enterocloster_citroniae	ns	-0.11745557661110284	-0.6671173543512975	0.4322062011290918	0.9297026150466502	0.6611421304796273
Faecalicatena_fissicatena	ns	-0.11783809486886315	-1.0499831098069672	0.8143069200692408	0.9666122058170353	0.7949787664449293
Prevotella_sp_885	ns	-0.1179602945147395	-0.40340305692905887	0.16748246789957988	0.8393069768160382	0.39960896263077994
GGB9719_SGB15273	ns	-0.11819206582675715	-0.6550013670379086	0.4186172353843943	0.9297026150466502	0.6504137542728017
Streptococcus_mutans	ns	-0.11987037044115927	-0.4995289355537853	0.25978819467146674	0.888941914879801	0.5182876888875165
Lachnospiraceae_unclassified_SGB4892	ns	-0.12038351797514041	-0.4701425246981197	0.22937548874783886	0.8758637053306267	0.48153047223465406
GGB4697_SGB6497	ns	-0.12259161046289918	-0.454525677393599	0.20934245646780064	0.8604960619984847	0.4507058188836002
GGB4266_SGB5809	ns	-0.12285655352988754	-0.4806576856914393	0.23494457863166418	0.8758637053306267	0.4828400047319632
Gramella_SGB8590	ns	-0.12289370338836691	-0.6100323756513478	0.364244968874614	0.9297026150466502	0.60511091526646
Clostridium_transplantifaecale	ns	-0.12316517320818532	-0.4750869908166932	0.22875664440032256	0.8717633196436789	0.47429470240951765
GGB3226_SGB4260	ns	-0.12357536617971981	-0.4595710188642645	0.21242028650482486	0.8604960619984847	0.45147554720266947
GGB37074_SGB47500	ns	-0.12366013785597393	-0.5789078301033012	0.33158755439135323	0.9197717608577218	0.5775089111658569
Anaerosacchariphilus_sp_NSJ_68	ns	-0.12441279088789631	-0.9802019132950677	0.731376331519275	0.9594098663580645	0.7652476109700166
GGB3128_SGB4141	ns	-0.12446867459711372	-0.7024553313037266	0.4535179821094991	0.9297026150466502	0.658334615982751
GGB9707_SGB15229	ns	-0.1255457468350958	-1.1842215889998293	0.9331300953296378	0.9666401578753819	0.8074360477702531
Olsenella_uli	ns	-0.1259876888810614	-0.4544425425980084	0.2024671648358856	0.8562661525110781	0.43366473401065375
Clostridiaceae_unclassified_SGB4771	ns	-0.1276521857002162	-0.7114910675448126	0.45618669614438023	0.9297026150466502	0.6540801308947213
Slackia_isoflavoniconvertens	ns	-0.12766876379551614	-0.7300193039852418	0.4746817763942095	0.9297026150466502	0.6636964147929902
GGB3254_SGB4301	ns	-0.12860304617529353	-0.5332164096547901	0.2760103173042031	0.888941914879801	0.5152597412859943
Candidatus_Avispirillum_faecium	ns	-0.12930334885058486	-0.5881063609108591	0.3294996632096894	0.9127383161053682	0.5636078471357353
GGB9147_SGB14082	ns	-0.1334185514455095	-0.47143687571336834	0.2045997728223494	0.8534448257526128	0.41918814605030186
Parvibacter_caecicola	ns	-0.13372947511448507	-0.9057659005858306	0.6383069503568605	0.9421845217582172	0.7221750151819515
GGB4702_SGB6509	ns	-0.13493864587236143	-0.5517827629857244	0.28190547124100146	0.8877137547073964	0.5077048169563312
GGB9266_SGB14215	ns	-0.13561805346131997	-0.5443821451744836	0.2731460382518437	0.8828147622618545	0.4971983391008523
Holdemania_massiliensis	ns	-0.13609776720847389	-0.4251611763402454	0.15296564192329765	0.812331801660548	0.33840999774396086
Collinsella_SGB62935	ns	-0.13713182514726466	-0.4608422935001023	0.18657864320557296	0.8393069768160382	0.3879929558264066
GGB45432_SGB63101	ns	-0.13782787682843292	-0.7059662206543451	0.4303104669974793	0.9297026150466502	0.6185955377151747
Vescimonas_SGB15087	ns	-0.1384670081701178	-0.5947562007311672	0.3178221843909316	0.8958091454292739	0.5340103493668948
GGB79700_SGB6477	ns	-0.13952876552345517	-0.46596393764314703	0.1869064065962367	0.8393069768160382	0.38254641456098415
GGB41458_SGB58520	ns	-0.1438567199610989	-0.4759259555189066	0.18821251559670882	0.8393069768160382	0.3774871483113912
GGB9634_SGB15101	ns	-0.14529914766742832	-0.5545444501154653	0.26394615478060857	0.869922233317563	0.46800586580423664
GGB6012_SGB8640	ns	-0.14599143484404653	-0.9738020575418149	0.6818191878537219	0.9421845217582172	0.7172585413372767
Clostridium_sp_AT4	ns	-0.14699251146715103	-0.4332771844547109	0.13929216152040885	0.8021796888061021	0.29738088327526135
Cloacibacillus_evryensis	ns	-0.15128694696945053	-0.5953778746437015	0.2928039807048004	0.8758637053306267	0.48620804840786425
GGB34540_SGB54300	ns	-0.1519050183211153	-0.743828916924048	0.4400188802818174	0.9286112038954345	0.5988393806039463
Candidatus_Woodwardibium_gallinarum	ns	-0.15377701718170564	-0.5781715251490426	0.27061749078563124	0.8652407761986354	0.4589842775374602
GGB9045_SGB13947	ns	-0.15539374815314488	-0.611829598278841	0.3010421019725512	0.8758637053306267	0.48630226382574493
Ruthenibacterium_lactatiformans	ns	-0.15687964949654915	-0.918087636255702	0.6043283372626036	0.9315035194254263	0.6720884061528323
Ruminococcus_lactaris	ns	-0.15766759279447884	-0.7275605273429566	0.41222534175399894	0.9145767265686495	0.5712064891201725
Butyricimonas_faecihominis	ns	-0.15872296794803223	-0.8380485390715481	0.5206026031754837	0.9297026150466502	0.6318432706642865
Enterocloster_clostridioformis	ns	-0.16330984040554583	-0.5797774139383207	0.2531577331272291	0.8534448257526128	0.42369243961783143
Streptococcus_SGB14137	ns	-0.1633219675831558	-0.637416950671525	0.3107730155052134	0.8758637053306267	0.48141020075535834
Acinetobacter_SGB65105	ns	-0.16395662596641852	-0.5225236128625887	0.19461036092975176	0.8202448091668393	0.35215457354689395
GGB9047_SGB13950	ns	-0.16395938128326204	-0.5908919578947143	0.26297319532819013	0.8562661525110781	0.4332353642571225
GGB2659_SGB3580	ns	-0.1648904369153482	-0.6530711229199385	0.3232902490892421	0.8790397008921418	0.49000538647958625
Blautia_faecis	ns	-0.16665177801012204	-0.6668745061147745	0.33357095009453047	0.8828147622618545	0.49538435458465957
Parabacteroides_goldsteinii	ns	-0.16957060611397168	-1.169054224273172	0.8299130120452287	0.9421845217582172	0.7274726729690225
GGB47687_SGB2286	ns	-0.1702431864305245	-0.9733504984887518	0.6328641256277028	0.9297026150466502	0.6635067925925934
Phocaeicola_SGB6473	ns	-0.17032039403469934	-0.5834120506114182	0.24277126254201953	0.8393069768160382	0.39914743818816334
GGB59744_SGB2275	ns	-0.1714804671847575	-0.5425091032560646	0.19954816888654958	0.8157776809043176	0.3473541008797536
Blautia_obeum	ns	-0.17220508623835787	-0.9676206305209949	0.6232104580442792	0.9297026150466502	0.6564286163100747
GGB2958_SGB3940	ns	-0.1722718991322453	-0.8838592699738731	0.5393154717093825	0.9297026150466502	0.6194100860764471
Collinsella_SGB4121	ns	-0.17261477678257925	-0.6393010590122025	0.29407150544704397	0.8604960619984847	0.4500657489965254
Clostridium_SGB6179	ns	-0.17381506681978504	-1.5264281540748872	1.178798020435317	0.9656807397459602	0.7915770383029215
Bacteroides_thetaiotaomicron	ns	-0.17392878738915513	-1.0194362769733845	0.6715787021950741	0.9315035194254263	0.6727524751561557
Turicibacter_bilis	ns	-0.17713451262703173	-0.9584570797106089	0.6041880544565454	0.9297026150466502	0.6411057619984992
Collinsella_SGB14861	ns	-0.17715341517517177	-0.8147007536063181	0.4603939232559745	0.9129373723455835	0.5691018527422413
Senegalimassilia_anaerobia	ns	-0.18192858104417153	-0.8083364857918498	0.44447932370350673	0.9062930153989017	0.551346946875676
GGB9469_SGB14863	ns	-0.18354881573324672	-0.5450360276122329	0.17793839614573947	0.8021796888061021	0.3026228585049761
Bacteroides_congonensis	ns	-0.18440131566107465	-0.6625627626959819	0.2937601313738326	0.8562661525110781	0.4310247026459526
GGB4568_SGB6309	ns	-0.18669447281450047	-0.6976073650506176	0.32421841942161667	0.8619452065102746	0.4553385454886433
GGB9591_SGB15013	ns	-0.18947582998309634	-0.6698582356122693	0.2909065756460766	0.8534448257526128	0.4211489898695969
Bacteroides_xylanisolvens	ns	-0.19300779747531385	-1.0720441804401473	0.6860285854895195	0.9297026150466502	0.6523956097564356
GGB3002_SGB3993	ns	-0.19502923833625474	-0.7499014411417663	0.3598429644692568	0.8717633196436789	0.4724454027677202
GGB1407_SGB1930	ns	-0.19533175280945858	-0.5441203754528541	0.15345686983393697	0.8021796888061021	0.2570353764454428
GGB4588_SGB6347	ns	-0.19666995904449033	-1.1788318029133609	0.7854918848243801	0.9332682961800641	0.680723348884646
GGB9361_SGB14336	interaction	-0.19718535922123115	-0.5903068289404649	0.19593611049800258	0.8021796888061021	0.3085610414108128
GGB9636_SGB15107	ns	-0.19783784553015663	-1.3772928178120887	0.9816171267517755	0.9429083912438015	0.7305041158311077
GGB3677_SGB4990	ns	-0.19877725533438712	-0.5376047193419599	0.14005020867318563	0.8021796888061021	0.23518582850142156
Clostridiales_Family_XIII_bacterium_BX16	ns	-0.19931033480870386	-1.130529537852041	0.7319088682346333	0.9297026150466502	0.6602404794034427
GGB2998_SGB3989	ns	-0.20117398909460343	-0.9029743863137958	0.5006264081245888	0.9084184712464632	0.5571506073251444
GGB9445_SGB14835	ns	-0.20191872435631897	-0.6931118660545346	0.28927441734189663	0.8393069768160382	0.4007041626612643
GGB6002_SGB8625	ns	-0.20255552216135314	-0.7180489292910357	0.31293788496832947	0.8534448257526128	0.42283279421444986
Collinsella_bouchesdurhonensis	ns	-0.20291358247179936	-0.853816933679215	0.44798976873561625	0.8925028668955931	0.5235175827020087
Anaerotruncus_massiliensis	ns	-0.203635037405962	-1.1800790436952142	0.7728089688832902	0.9315035194254263	0.6685017376980896
Streptococcus_rubneri	ns	-0.20579376600323826	-0.6303911760757454	0.21880364406926886	0.8077808005409419	0.32468221223156235
GGB4682_SGB6472	ns	-0.20639747903699798	-0.6388221602189554	0.2260272021449595	0.812331801660548	0.3322454639053849
GGB30719_SGB9303	ns	-0.20901624942851849	-0.6772269143516481	0.25919441549461114	0.8314407476672557	0.3635717050311763
GGB45491_SGB63163	ns	-0.20926722756854377	-0.6261122374856234	0.2075777823485359	0.8021796888061021	0.30855707723423215
Faecalibacillus_intestinalis	ns	-0.2095046990534341	-1.4743796897227086	1.0553702916158403	0.9439810453671187	0.7337201420997524
Butyricimonas_SGB15266	ns	-0.20973281331848387	-0.7775790113835406	0.3581133847465729	0.8604960619984847	0.4507372518938757
Candidatus_Parachristensenella_avicola	ns	-0.20983007120481934	-1.0301843445144332	0.6105242021047944	0.9292867372879593	0.6000959407751751
GGB80055_SGB4053	ns	-0.21186786670611665	-0.6217178762307021	0.1979821428184688	0.8021796888061021	0.2943556159414239
GGB3444_SGB4594	ns	-0.21293983660002946	-1.1693140870720686	0.7434344138720097	0.9297026150466502	0.6478991558708516
Sanguibacter_SGB15121	ns	-0.21473647877213972	-0.5266601731876762	0.0971872156433968	0.7968591469841109	0.166824525283805
Achromobacter_SGB14223	ns	-0.2155491791382178	-0.7752821694586074	0.3441838111821718	0.8562661525110781	0.4309046272932253
GGB9568_SGB14980	ns	-0.21849966434244295	-0.8423225608055018	0.40532323212061594	0.8717633196436789	0.47438710680256735
Negativibacillus_massiliensis	ns	-0.21945344158362884	-1.0356851393070055	0.5967782561397477	0.9232174943359132	0.5816810239482741
Ligilactobacillus_SGB14949	ns	-0.22153603371612207	-0.6122673364772369	0.16919526904499266	0.8021796888061021	0.25118876914422134
Paraprevotella_clara	ns	-0.2265365883932424	-0.7204880031933397	0.267414826406855	0.8188911241766612	0.3508499957824034
Bacteroides_uniformis	ns	-0.22744699813546948	-0.8321742217197607	0.37728022544882184	0.8604960619984847	0.4424475291075687
GGB3061_SGB4063	ns	-0.22756647141220115	-0.9196425508101902	0.46450960798578783	0.8836031453427192	0.5011247520406588
Flavonifractor_plautii	ns	-0.23140919868013432	-1.4541769957858581	0.9913585984255895	0.9412709723046384	0.6980723078585451
GGB9545_SGB14952	ns	-0.2320290298030706	-0.6903874583783416	0.22632939877220032	0.8021796888061021	0.3039740684384486
Gallalistipes_aquisgranensis	ns	-0.23221758960557848	-0.723906221178541	0.2594710419673841	0.812331801660548	0.33669381876371707
Holdemania_sp_1001095H_141210_F2	ns	-0.23268681092307736	-1.2023474210344285	0.7369737991882737	0.9297026150466502	0.6225690747249768
Dorea_sp_AF24_7LB	ns	-0.23468008128503814	-0.9675250352234125	0.4981648726533362	0.888941914879801	0.5130979262253261
Methanobrevibacter_smithii	ns	-0.2362246243039431	-1.0222619177530732	0.549812669145187	0.8987547225153475	0.5383000899871074
Faecalicoccus_SGB6321	ns	-0.23642362701034952	-0.722927830980596	0.25008057695989694	0.807071482505961	0.323436146799133
Lachnoclostridium_sp_An14	ns	-0.23928878622413824	-0.6748571369340319	0.1962795644857555	0.8021796888061021	0.2659627125196453
GGB3474_SGB4637	ns	-0.23934063294093053	-0.5953985141661546	0.11671724828429356	0.7968591469841109	0.1764245390502173
Akkermansia_muciniphila	ns	-0.23978183285450771	-1.3313232035902844	0.8517595378812689	0.9297026150466502	0.6521652486184866
GGB80011_SGB15267	ns	-0.24083905183237186	-0.8647611494729236	0.38308304580817987	0.8562661525110781	0.430879879302677
GGB9623_SGB15075	ns	-0.24144605264939228	-0.9478318556340997	0.46493975033531504	0.8758637053306267	0.4847954808937823
Adlercreutzia_equolifaciens	ns	-0.24407358768968912	-1.0240817752527822	0.5359345998734039	0.8912664911486677	0.5220050208759424
Anaerofilum_sp_BX8	ns	-0.2459611949100084	-1.7005700675648738	1.208647677744857	0.9421845217582172	0.7282786718537456
Alistipes_putredinis	ns	-0.24643662369606867	-0.6146344595137602	0.12176121212162283	0.7968591469841109	0.17821958519935568
Hungatella_hathewayi	ns	-0.24743612800132336	-1.6857258067175573	1.1908535507149107	0.9421845217582172	0.7232700829985534
GGB9619_SGB15067	interaction	-0.24790340955541207	-0.7484124590572889	0.25260563994646484	0.8027192952510802	0.3144591981521079
GGB9302_SGB14263	ns	-0.24813004812910522	-1.0261604711889643	0.5299003749307538	0.888941914879801	0.514495043760649
GGB33469_SGB15236	ns	-0.251954252777552	-1.1254772295666928	0.6215687240115889	0.907588938974588	0.5548158531540768
GGB3005_SGB3996	ns	-0.25205196573432687	-1.144176306446509	0.6400723749778553	0.9127383161053682	0.5618146138286433
GGB9189_SGB14128	ns	-0.2526056365254213	-1.2169446214321304	0.711733348381288	0.9276068025772064	0.5914831809625138
Anaerofustis_stercorihominis	ns	-0.253519171934242	-0.5518158137257939	0.044777469857309904	0.7968591469841109	0.09128141211549216
Clostridium_SGB4648	ns	-0.2539134499426652	-0.7620201389928283	0.2541932391074979	0.8021796888061021	0.3102493805732285
Clostridiales_bacterium_1_7_47FAA	ns	-0.25453133026790575	-0.734548376265777	0.22548571572996545	0.8021796888061021	0.28243337609013724
GGB3003_SGB3994	ns	-0.25629237894960477	-0.7184292332387898	0.20584447533958034	0.8021796888061021	0.26152433956324106
Desulfovibrio_SGB5077	ns	-0.2564680401063393	-1.0496170164984964	0.5366809362858178	0.8877137547073964	0.5083002077703371
GGB4644_SGB6428	ns	-0.25791562878150087	-1.1475998503677958	0.631768592804794	0.9062930153989017	0.5524224210470338
Anaeromassilibacillus_sp_An250	ns	-0.26376798753558073	-1.7411611930884028	1.2136252180172413	0.9421845217582172	0.7136923921845011
GGB9091_SGB14020	ns	-0.2642904391239277	-0.6729226120883964	0.144341733840541	0.8021796888061021	0.19281145252493825
Lachnospiraceae_bacterium_NSJ_46	ns	-0.26469286083332916	-0.7408258652481943	0.211440143581536	0.8021796888061021	0.25926457575567746
Latilactobacillus_sakei	ns	-0.2655313006620129	-0.8554641612130272	0.3244015598890013	0.826789415597164	0.3593466364609582
GGB38744_SGB14842	ns	-0.2664436924011106	-1.2880219675177733	0.755134582715552	0.9276068025772064	0.5928589192706848
Clostridiaceae_bacterium_Marseille_Q4149	ns	-0.2714646170880286	-1.3965432335142034	0.8536139993381462	0.9297026150466502	0.6208781350586026
GGB4584_SGB6338	ns	-0.27243948269316476	-0.7545735667225391	0.2096946013362096	0.8021796888061021	0.2518649538610805
Merdimonas_faecis	ns	-0.27397015254260004	-1.0390103979373067	0.49107009285210657	0.8670045751022825	0.46439107560632564
GGB9083_SGB14011	ns	-0.27469878176501383	-0.8717938394901267	0.322396275960099	0.8187507874607225	0.34934331302431887
GGB4703_SGB6510	ns	-0.2762199413931115	-1.4053303072011476	0.8528904244149247	0.9297026150466502	0.6158952629478842
Mediterraneibacter_SGB48424	ns	-0.2798419736118584	-0.7588485014758684	0.19916455425215146	0.8021796888061021	0.23727599136589925
GGB3287_SGB4341	ns	-0.28054397618836346	-0.8717631758401689	0.310675223463442	0.812331801660548	0.33479929489909055
Roseburia_intestinalis	ns	-0.28128367744555893	-1.9254407652602301	1.3628734103691122	0.9421845217582172	0.726175752825692
GGB9708_SGB15234	ns	-0.28250647810577606	-1.4903060582001777	0.9252931019886257	0.9297026150466502	0.6314713676368471
GGB79828_SGB14190	ns	-0.28903558119774275	-0.8147621742126784	0.23669101181719288	0.8021796888061021	0.26550118644411924
GGB2652_SGB3573	ns	-0.2898138745613008	-0.8303695533122804	0.25074180418967873	0.8021796888061021	0.27735500139540836
Streptococcus_australis	ns	-0.29004036183125165	-0.9367641114467691	0.3566833877842657	0.8299393717875938	0.3614488606813461
Desulfovibrio_SGB5076	ns	-0.2901779214293257	-1.4133410495819043	0.832985206723253	0.9276068025772064	0.5965318095133927
Lachnotalea_sp_AF33_28	ns	-0.29511439766486247	-1.272362292995353	0.6821334976656281	0.8972900368699727	0.5358375131838353
Prevotella_copri_clade_C	ns	-0.29937725391414743	-1.1360367725137013	0.5372822646854063	0.8670045751022825	0.46490439672004014
GGB9501_SGB14898	ns	-0.30082902070539463	-0.9401770133128857	0.33851897190209645	0.812331801660548	0.3386024890253503
Candidatus_Metaruminococcus_caecorum	ns	-0.30704742154207465	-1.8780629842968222	1.2639681412126729	0.9347694358312455	0.6878367248497796
GGB8965_SGB13825	ns	-0.30994021534460536	-0.9709719736310153	0.35109154294180456	0.812331801660548	0.3400143246197861
GGB79964_SGB15109	ns	-0.31090179325048384	-0.8361952555399746	0.21439166903900697	0.8021796888061021	0.23190472934602607
GGB4768_SGB6601	ns	-0.31214426700132303	-0.7384933769800359	0.11420484297738981	0.7968591469841109	0.14245138080967634
GGB9237_SGB14179	ns	-0.32405443214711915	-0.8033863667723201	0.1552775024780818	0.7968591469841109	0.17349094110465513
GGB9641_SGB15117	ns	-0.3251217971186745	-1.1034439881145335	0.45320039387718447	0.8393069768160382	0.39453013420293936
Phocaeicola_plebeius	ns	-0.32578412794580813	-1.0901114457534318	0.4385431898618155	0.8393069768160382	0.38520885066090926
GGB9453_SGB14845	ns	-0.32719492464352157	-1.327920717138106	0.673530867851063	0.8841582888077618	0.503425195039654
GGB9296_SGB14253	ns	-0.3291045533458831	-1.1915287519951046	0.5333196453033382	0.8562661525110781	0.4351583726390128
GGB3343_SGB4423	ns	-0.330685837824674	-0.9311202539254964	0.2697485782761484	0.8021796888061021	0.26469914681073375
Coprobacillus_cateniformis	ns	-0.33271471847083406	-1.311066867672878	0.64563743073121	0.8758637053306267	0.4866769175379543
GGB3032_SGB4027	ns	-0.3332707352507891	-1.041180212104472	0.3746387416028937	0.812331801660548	0.3384449207965836
Massilistercora_timonensis	ns	-0.33569811486066936	-1.3762276449486213	0.7048314152272824	0.8877137547073964	0.5089454300398413
Dorea_formicigenerans	ns	-0.3389775127678436	-0.9831653883542817	0.3052103628185945	0.8021796888061021	0.2856796707303282
Bacteroides_cellulosilyticus	ns	-0.33980659241028166	-1.2313577248589862	0.5517445400384229	0.8562661525110781	0.43645368374460425
Nitrosopumilus_SGB14899	ns	-0.345784956624398	-0.9168496717096376	0.22527975846084158	0.8021796888061021	0.22156930888628681
Bacteroides_stercoris	ns	-0.34855045169011545	-1.03486843526777	0.33776753188753905	0.8021796888061021	0.30267758751588975
Clostridium_symbiosum	ns	-0.34940922813491343	-0.9779580182124772	0.27913956194265027	0.8021796888061021	0.2603763094911244
Lawsonibacter_asaccharolyticus	ns	-0.35265416188714854	-1.0523519661404512	0.3470436423661542	0.8021796888061021	0.3060329894670889
Desulfovibrio_piger	ns	-0.35443636260125083	-1.0277809032949636	0.3189081780924619	0.8021796888061021	0.28584341416724696
Parasutterella_excrementihominis	ns	-0.3582061589412631	-1.1824397499832546	0.46602743210072844	0.8393069768160382	0.37617323769686006
Blautia_SGB4815	ns	-0.3651429073100534	-1.217621056898862	0.48733524227875513	0.8393069768160382	0.38247756307429137
Parvimonas_micra	ns	-0.3676158181227218	-0.9548369935345821	0.21960535728913844	0.8021796888061021	0.20659974444827878
Oscillospiraceae_bacterium_Marseille_Q3528	ns	-0.3685585757389086	-1.0787174128903447	0.34160026141252764	0.8021796888061021	0.29240683701808373
Hafnia_alvei	ns	-0.37277036628155535	-1.1385032835569895	0.39296255099387867	0.807071482505961	0.32309168345099604
Eubacterium_ramulus	ns	-0.37401399851232275	-1.2892307945195371	0.5412027974948918	0.8411153897714964	0.40495396415677165
GGB4579_SGB6329	ns	-0.3852150649993583	-0.8681896454504352	0.09775951545171851	0.7968591469841109	0.11180990457444677
GGB4676_SGB6465	ns	-0.38716742277559046	-1.006209512841146	0.23187466728996498	0.8021796888061021	0.2062482466130199
GGB79734_SGB15291	ns	-0.3911353711751764	-1.3267611277795888	0.544490385429236	0.8393069768160382	0.39448109011095445
Blautia_producta	ns	-0.4063129961498467	-1.1109951165585128	0.2983691242588195	0.8021796888061021	0.243360533332876
Enterocloster_aldenensis	ns	-0.4063411601894177	-0.9830429600060109	0.17036063962717551	0.7968591469841109	0.15744435854523922
Rheinheimera_SGB14999	ns	-0.4123387687867378	-1.2372868021864822	0.41260926461300673	0.8021796888061021	0.31011837580159446
GGB4597_SGB6359	interaction	-0.4136947515817726	-1.2116109684921492	0.384221465328604	0.8021796888061021	0.292133830046976
GGB3160_SGB4174	ns	-0.41547377527547874	-1.185744340595027	0.35479679004406944	0.8021796888061021	0.2746243607919238
GGB4699_SGB6503	ns	-0.41994108819028375	-1.4228739141075732	0.5829917377270059	0.8393069768160382	0.3934883128312723
Bacteroides_salyersiae	ns	-0.420590078665111	-1.2427730196591789	0.40159286232895697	0.8021796888061021	0.29923862894402403
Phocaeicola_vulgatus	ns	-0.42234839926135415	-1.0189539295164673	0.17425713099375906	0.7968591469841109	0.15568975470333207
GGB3363_SGB4447	ns	-0.4250225131750517	-0.92812605166068	0.07808102531057659	0.7968591469841109	0.09353215756877235
GGB3724_SGB5054	ns	-0.4293406506155726	-1.147134280434226	0.28845297920308066	0.8021796888061021	0.2270847035111497
GGB9531_SGB14932	ns	-0.4326911954671062	-1.440150925794349	0.5747685348601366	0.8393069768160382	0.38143666207357085
GGB4715_SGB6529	ns	-0.43375935506621566	-1.122457299808242	0.25493858967581084	0.8021796888061021	0.20443744068898226
GGB6006_SGB8630	ns	-0.4427291726299653	-1.225721494761101	0.3402631495011705	0.8021796888061021	0.2523893944161286
GGB3593_SGB4817	ns	-0.44733944336989984	-1.5542542216989224	0.6595753349591227	0.8435530566235644	0.40985351691074245
Oscillospiraceae_bacterium	ns	-0.4499300106386007	-1.3363823600415712	0.43652233876436985	0.8021796888061021	0.3028687211719544
Megamonas_funiformis	ns	-0.4545442342702688	-1.2118675488981847	0.3027790803576471	0.8021796888061021	0.2256702663269887
Mediterraneibacter_butyricigenes	ns	-0.4546112108158375	-1.1574873601496785	0.2482649385180034	0.8021796888061021	0.19247129758662382
Ruminococcus_sp_BSD2780120874_150323_B10	ns	-0.45871213118092957	-1.566318579462922	0.6488943171010629	0.8393069768160382	0.3977837692178142
GGB9293_SGB14250	ns	-0.4611510279360659	-1.3001414253975667	0.37783936952543495	0.8021796888061021	0.26587618116012074
GGB2653_SGB3574	ns	-0.4657039817817871	-1.490774703075806	0.5593667395122317	0.8247875686023599	0.35483352112133326
Gemmiger_formicilis	ns	-0.46629348822050065	-1.098199349867151	0.16561237342614954	0.7968591469841109	0.13986861861626237
GGB42378_SGB59548	ns	-0.4728459888647471	-1.3041952132892385	0.35850323555974434	0.8021796888061021	0.2496670373379257
Bacteroides_fragilis	ns	-0.4741019392586268	-1.4883799844318795	0.540176105914626	0.8146471443685264	0.3418351533348498
Intestinibacter_bartlettii	ns	-0.4782530889838111	-1.7627569146680597	0.8062507367004377	0.8604960619984847	0.4463984527189746
Oscillibacter_sp_ER4	sig, no FDR	-0.4929583520757457	-0.8886402662576669	-0.09727643789382451	0.7968591469841109	0.016966545296261133
GGB2977_SGB3959	ns	-0.503165422224383	-1.423802758047883	0.41747191359911706	0.8021796888061021	0.2687671104886626
Alistipes_finegoldii	ns	-0.5090264592567871	-1.894144180890518	0.8760912623769438	0.8604960619984847	0.4530526969532658
GGB1627_SGB2230	ns	-0.5133327387895732	-1.5273710916686873	0.500705614089541	0.8021796888061021	0.3045382716882028
Streptococcus_SGB15012	interaction	-0.5173376306724184	-1.122959982370166	0.08828472102532892	0.7968591469841109	0.08985361559520172
GGB4699_SGB6502	ns	-0.5217595994661619	-2.0409362395245783	0.9974170405922544	0.8758637053306267	0.48258878124789417
GGB33665_SGB47358	ns	-0.5223696991623785	-1.0974493099352016	0.05270991161044469	0.7968591469841109	0.07269078556652779
Ruminococcus_SGB4421	ns	-0.5230334893527147	-1.4311605967455425	0.38509361804011333	0.8021796888061021	0.2441318453795271
GGB4713_SGB6526	ns	-0.526924495278202	-1.3081903284643344	0.25434133790793045	0.7968591469841109	0.17509226244518575
Escherichia_coli	ns	-0.529346788642874	-2.2647484692663538	1.2060548919806056	0.8958091454292739	0.5326346965675541
Roseburia_inulinivorans	ns	-0.5353226400475605	-1.837684508985658	0.7670392288905369	0.8393069768160382	0.4015069993610698
Clostridium_butyricum	ns	-0.5372117211272734	-2.1028130308676327	1.0283895886130856	0.8758637053306267	0.4828305979746147
GGB4611_SGB6385	ns	-0.539155796205355	-1.5118734114930645	0.43356181908235436	0.8021796888061021	0.2618875552252352
GGB4558_SGB6290	ns	-0.5393811427948996	-1.2675066598495848	0.18874437425978552	0.7968591469841109	0.13828047455338255
Ruminococcus_sp_AF41_9	ns	-0.5414160961688483	-1.4409503498788487	0.35811815754115206	0.8021796888061021	0.22377601269670944
GGB3353_SGB4437	ns	-0.5639403021089061	-1.4735100905726255	0.34562948635481316	0.8021796888061021	0.2110829710209963
GGB3345_SGB9340	ns	-0.5646438291368898	-1.6786411644414674	0.5493535061676877	0.8021796888061021	0.3035142454797922
GGB9760_SGB15372	ns	-0.5648114659078458	-1.3050927233471483	0.1754697915314567	0.7968591469841109	0.12745733137984042
Candidatus_Heteroclostridium_caecigallinarum	ns	-0.5773715482219428	-1.429066929249101	0.2743238328052152	0.7968591469841109	0.17264696311271766
Dysosmobacter_welbionis	ns	-0.5788637791409745	-1.4331367319335169	0.2754091736515678	0.7968591469841109	0.17323111442355776
Butyricimonas_virosa	ns	-0.5827066569574548	-1.2897332217464839	0.12431990783157432	0.7968591469841109	0.10119496501668786
Candidatus_Protoclostridium_gallicola	ns	-0.5923446732997633	-1.5057483854553373	0.3210590388558108	0.8021796888061021	0.1916881411747307
GGB4566_SGB6305	ns	-0.6299479178897918	-1.4304484771808594	0.1705526414012758	0.7968591469841109	0.11650478798693571
Clostridium_sp_AF34_10BH	ns	-0.64357286002989	-2.856229590582813	1.569083870523033	0.9062930153989017	0.5513040956931179
Ruminococcus_gnavus	ns	-0.6476870232497001	-1.9811892556002593	0.6858152091008591	0.807071482505961	0.3236841458106946
Clostridium_fessum	sig, no FDR	-0.6699137254137736	-1.1356497387329356	-0.2041777120946116	0.726763398565309	0.0070212400562147765
GGB4456_SGB6141	ns	-0.6757673272836795	-2.3364991343933244	0.9849644798259654	0.8414236610425156	0.4065889952210743
Romboutsia_timonensis	ns	-0.6860387970418507	-1.6989832808006042	0.3269056867169029	0.7968591469841109	0.1728986411441049
Phocaeicola_massiliensis	sig, no FDR	-0.6976846759658824	-1.264908299037036	-0.13046105289472876	0.7968591469841109	0.01835104746386895
GGB9499_SGB72735	ns	-0.6982028925076871	-1.5537961716802546	0.15739038666488048	0.7968591469841109	0.10443763735573747
Firmicutes_bacterium_AF16_15	ns	-0.7043748927736954	-1.7494860625164503	0.3407362769690597	0.7968591469841109	0.17608585375391708
Ruminococcaceae_bacterium_AM28_23LB	ns	-0.7054719047286004	-1.646145308356728	0.23520149889952702	0.7968591469841109	0.13367726958354736
Eubacteriaceae_bacterium	ns	-0.707920037235352	-1.9412142600578295	0.5253741855871255	0.8021796888061021	0.24557095963646705
Clostridium_saudiense	ns	-0.7116284436464743	-2.2184196369289966	0.7951627496360479	0.812331801660548	0.33740437824918634
Coprobacter_fastidiosus	ns	-0.7325058911287455	-1.6475736252464923	0.18256184298900135	0.7968591469841109	0.11055887402564542
Roseburia_sp_AF02_12	ns	-0.7480966913340837	-2.1192803072417243	0.623086924573557	0.8021796888061021	0.2690477967578306
GGB9719_SGB15272	ns	-0.7523096561433233	-2.234519271376584	0.7298999590899371	0.8021796888061021	0.3031145437813852
Clostridium_sp_1001270J_160509_D11	ns	-0.7568113516052468	-1.629414829122157	0.11579212591166343	0.7968591469841109	0.08551691753302935
Lactococcus_cremoris	ns	-0.7666685903735735	-1.659985943710621	0.12664876296347416	0.7968591469841109	0.08855548069705595
GGB3175_SGB4191	ns	-0.7733882304818511	-1.8538598942181883	0.30708343325448606	0.7968591469841109	0.15118084164133716
Vescimonas_coprocola	ns	-0.7808172257128533	-1.8784642557672888	0.31682980434158214	0.7968591469841109	0.15381643155527228
Phascolarctobacterium_faecium	ns	-0.795194311572982	-1.7740615371804664	0.18367291403450225	0.7968591469841109	0.10585620498387589
Eubacterium_sp_AF16_48	ns	-0.8016687680966708	-2.1998639372222373	0.596526401028896	0.8021796888061021	0.2457562912348073
GGB4694_SGB6493	ns	-0.8213335613617024	-1.770998373492755	0.12833125076935015	0.7968591469841109	0.08644078338446383
GGB3626_SGB4905	ns	-0.82516328761262	-1.736551747220473	0.08622517199523305	0.7968591469841109	0.0734679811767942
GGB6601_SGB9333	ns	-0.8280194895773947	-1.877640104539312	0.2216011253845227	0.7968591469841109	0.11561816077237322
Candidatus_Gastranaerophilales_bacterium	sig, no FDR	-0.8555816871462473	-1.7037959117476125	-0.007367462544881964	0.7968591469841109	0.04821857362514006
Holdemania_filiformis	interaction	-0.8969459921420568	-2.1733929361637783	0.3795009518796648	0.7968591469841109	0.1585244637618909
Clostridium_leptum	ns	-0.9066534574776947	-2.657025402973379	0.8437184880179899	0.8021796888061021	0.29304064476274533
GGB14025_SGB14906	ns	-0.9272117359262451	-1.9626532331231636	0.10822976127067352	0.7968591469841109	0.07661367965018624
Faecalitalea_cylindroides	sig, no FDR	-0.949527257730789	-1.7447240894597114	-0.15433042600186686	0.7968591469841109	0.02157271447643223
Ruminococcus_bromii	ns	-0.9509350024913783	-2.0306888881621044	0.12881888317934798	0.7968591469841109	0.08116971058695052
GGB35068_SGB47850	ns	-0.953933487193867	-2.0265665845720116	0.11869961018427766	0.7968591469841109	0.07850699317841063
GGB9677_SGB15180	sig, no FDR	-0.9657116280106561	-1.893837935834347	-0.037585320186965476	0.7968591469841109	0.04216199924368466
Enterocloster_bolteae	ns	-0.9851548363896554	-2.035034283466783	0.06472461068747193	0.7968591469841109	0.0644394883421373
Enterocloster_lavalensis	ns	-1.0157721413693674	-2.1522469497744403	0.12070266703570565	0.7968591469841109	0.07707579625478667
GGB9534_SGB14937	ns	-1.0159233389924274	-2.980090257640963	0.9482435796561082	0.8021796888061021	0.29372266210527453
GGB4711_SGB6524	ns	-1.087677304437493	-2.4994397210828767	0.3240851122078905	0.7968591469841109	0.12384802126049106
Phocaeicola_dorei	sig, no FDR	-1.091471875853654	-1.7631395001365304	-0.4198042515707774	0.6418788366310181	0.0028351538720451327
Anaerotruncus_colihominis	ns	-1.0937105546463666	-2.438269334980695	0.25084822568796206	0.7968591469841109	0.10541127213794442
Ruminococcus_sp_NSJ_13	ns	-1.1104413620523332	-2.4658033705168174	0.24492064641215072	0.7968591469841109	0.10307203116387234
Lachnospiraceae_bacterium	ns	-1.220032153535386	-2.4596000997809266	0.019535792710154487	0.7968591469841109	0.053383031433763065
GGB4571_SGB6317	ns	-1.3075712500488916	-2.6254532243951383	0.010310724297355023	0.7968591469841109	0.05165730237701269
GGB9524_SGB14924	sig, no FDR	-1.3273118037185847	-2.377767628489555	-0.2768559789476144	0.7968591469841109	0.015778271291027966
Oscillospiraceae_bacterium_NSJ_64	sig, no FDR	-1.3528999398245	-2.354086592256947	-0.351713287392053	0.7560600537759298	0.010686361184112082
GGB6612_SGB9346	sig, no FDR	-1.4411007270574845	-2.4698318543819138	-0.412369599733055	0.726763398565309	0.0083462227750433
Harryflintia_acetispora	sig, no FDR	-1.4750856041056477	-2.5043105670560966	-0.44586064115519886	0.726763398565309	0.007140671921334418
Clostridium_sp_NSJ_42	interaction	-1.528884663545051	-2.7115045002330143	-0.3462648268570878	0.7968591469841109	0.01388632911581368
Ruminococcus_torques	sig, FDR	-1.556930808940879	-2.2650321769618493	-0.8488294409199091	0.06678929194367628	1.7700342387900073e-4
GGB3653_SGB4964	sig, no FDR	-1.993120707012964	-3.4417292725482582	-0.5445121414776699	0.7560600537759298	0.009414283450736671
Blautia_glucerasea	sig, no FDR	-2.188570769063003	-3.571665446766933	-0.805476091359073	0.661491770957761	0.0035061401287513837

## Sheet: LMM pathways
Pathway	Description	Significance	Estimate effect size (Δ cpm)	CI 95% low	CI 95% high	q-value	p-value
DAPLYSINESYN-PWY	L-lysine biosynthesis I	sig, FDR	53.53891314401455	34.03483098556839	73.04299530246071	0.003015280051563085	1.210955844001239e-5
GLUCONEO-PWY	gluconeogenesis I	sig, FDR	40.48184743513917	19.37779939860508	61.58589547167327	0.034092920526504894	6.860306515837486e-4
P124-PWY	Bifidobacterium shunt	sig, FDR	39.868640922638384	19.18311490466869	60.55416694060808	0.034092920526504894	6.502329800462535e-4
PWY-622	starch biosynthesis	sig, FDR	39.01699848900851	21.781072831855933	56.25292414616108	0.010352101942851105	1.2472411979338682e-4
DTDPRHAMSYN-PWY	dTDP-&beta;-L-rhamnose biosynthesis	ns	36.21582315685256	-26.272212667804062	98.70385898150917	0.577870847416216	0.24133342716793132
PWY-6628	superpathway of L-phenylalanine biosynthesis	sig, no FDR	31.58977480500119	8.857448896343968	54.322100713658415	0.10166397313890216	0.008870321168462855
PWY-5103	L-isoleucine biosynthesis III	ns	29.162637935982954	-3.415099713180698	61.74037558514661	0.38188689084509375	0.07668411462752886
PWY0-1061	superpathway of L-alanine biosynthesis	sig, no FDR	26.031499066644542	6.943548236776206	45.119449896512876	0.10166397313890216	0.009959463146077492
PWY-8004	Entner-Doudoroff pathway I	sig, FDR	25.073312879628634	11.319558318663624	38.827067440593645	0.034092920526504894	0.0010953548763535709
BRANCHED-CHAIN-AA-SYN-PWY	superpathway of branched chain amino acid biosynthesis	ns	24.61466235746049	-6.538205525985937	55.767530240906915	0.455167810921941	0.11516294011278023
PWY-7237	myo-, chiro- and scyllo-inositol degradation	ns	24.58468681888961	-17.846438333401505	67.01581197118072	0.577870847416216	0.24154657986707256
ILEUSYN-PWY	L-isoleucine biosynthesis I (from threonine)	ns	24.17121079356884	-9.435471273548359	57.77789286068604	0.5029605909411471	0.1494742318459634
PWY-1042	glycolysis IV	ns	23.402993833944144	-15.147135498716167	61.953123166604456	0.577870847416216	0.22049267906479858
PWY-5913	partial TCA cycle (obligate autotrophs)	sig, FDR	22.26981508288593	13.000657416299084	31.538972749472777	0.00795983520536807	6.393441932022546e-5
PWY0-1586	peptidoglycan maturation (meso-diaminopimelate containing)	interaction	21.84018626852661	0.4711526625460145	43.20921987450721	0.2639668265698501	0.04558463270081749
FASYN-ELONG-PWY	fatty acid elongation -- saturated	ns	17.932031822447833	-3.8553488947583396	39.719412539654	0.4362457219717573	0.10161546937494749
PWY-7664	oleate biosynthesis IV (anaerobic)	ns	17.452126105606226	-3.2383164472987467	38.142568658511195	0.4176230790291912	0.09392326275355305
PYRIDNUCSAL-PWY	NAD salvage pathway I (PNC VI cycle)	sig, FDR	17.03606450258174	5.184663268878111	28.88746573628537	0.09224842882482474	0.00703903673763723
GLUCOSE1PMETAB-PWY	glucose and glucose-1-phosphate degradation	ns	17.030092178724345	-37.24014779526944	71.30033215271814	0.7903117882924334	0.5205266396785505
PWY0-862	(5Z)-dodecenoate biosynthesis I	ns	16.857538837712923	-2.5722673811464887	36.287345056572335	0.3952985367894752	0.085494039656645
GLYCOLYSIS-E-D	superpathway of glycolysis and the Entner-Doudoroff pathway	sig, no FDR	16.810780168061694	3.0453285537439765	30.57623178237941	0.1487771073316344	0.019119949536595585
PWY-6282	palmitoleate biosynthesis I (from (5Z)-dodec-5-enoate)	ns	16.029825160426057	-3.147349814924347	35.20700013577646	0.42254617536796063	0.09672743773483436
PWY-7221	guanosine ribonucleotides de novo biosynthesis	ns	14.98540574869697	-12.536264066912118	42.50707556430606	0.6023496907377569	0.2700190355814746
PWY-1861	formaldehyde assimilation II (assimilatory RuMP Cycle)	ns	14.773872154167863	-2.545456487813331	32.093200796149056	0.4090740702795048	0.0903577263669589
PWY-6519	8-amino-7-oxononanoate biosynthesis I	ns	14.398591668368576	-4.592855894485885	33.390039231223035	0.4680489463372546	0.1297003104308055
PWY-5989	stearate biosynthesis II (bacteria and plants)	ns	14.10589181354969	-4.158307689579651	32.37009131667903	0.4604015517822402	0.12306776769764155
PWY-7356	thiamine diphosphate salvage IV (yeast)	sig, no FDR	13.596866021044299	1.8843861184423147	25.309345923646283	0.17550038561217024	0.02503024828435764
PWY-5941	glycogen degradation II	ns	13.223812828254008	-28.40886692620894	54.85649258271695	0.7903117882924334	0.5151409333142574
BIOTIN-BIOSYNTHESIS-PWY	biotin biosynthesis I	ns	12.72469282144354	-5.842376250927202	31.291761893814282	0.5382874301146269	0.1686201588310879
PWY-1269	CMP-3-deoxy-D-manno-octulosonate biosynthesis	ns	11.459866697250417	-9.911916860927375	32.83165025542821	0.6023496907377569	0.27709670043014
ANAEROFRUCAT-PWY	homolactic fermentation	ns	11.120464093942022	-9.593166211668617	31.83409439955266	0.6023496907377569	0.27727206944297345
PWY-5484	glycolysis II (from fructose 6-phosphate)	ns	10.475653462659967	-12.992103361389606	33.943410286709536	0.6948454982074859	0.36428363016308907
HISTSYN-PWY	L-histidine biosynthesis	ns	10.215308231464633	-12.906654891512193	33.337271354441455	0.6948454982074859	0.3683518303750527
PWY-7209	superpathway of pyrimidine ribonucleosides degradation	sig, FDR	9.611769242296445	4.432777975022855	14.790760509570035	0.034092920526504894	9.352519575031903e-4
P461-PWY	hexitol fermentation to lactate, formate, ethanol and acetate	ns	9.319883389301282	-4.885211001414202	23.524977780016766	0.553413829791049	0.1866938220981852
PWY-7196	superpathway of pyrimidine ribonucleosides salvage	sig, no FDR	8.940016167692669	1.6832302854676282	16.196802049917707	0.1487771073316344	0.018196170750152476
PWY0-781	aspartate superpathway	ns	8.69797995229905	-4.368428730382442	21.76438863498054	0.5485643974488421	0.1806517292803416
P4-PWY	superpathway of L-lysine, L-threonine and L-methionine biosynthesis I	ns	8.357822233344201	-4.157661959299881	20.873306425988282	0.5485643974488421	0.17932664885342398
PWY-I9	L-cysteine biosynthesis VI (from L-methionine)	ns	8.19862835859442	-7.848419687949136	24.245676405137974	0.6174941246121318	0.30061440799199757
VALSYN-PWY	L-valine biosynthesis	ns	8.126958570982971	-27.735874716321028	43.98979185828697	0.823839496154251	0.6418669166824285
PWY-6292	superpathway of L-cysteine biosynthesis (mammalian)	ns	7.887420205147673	-4.572994781793025	20.347835192088372	0.570169229626443	0.2015186169610637
PWY-6151	S-adenosyl-L-methionine salvage I	ns	7.329913147300756	-24.658926116857252	39.31875241145877	0.823839496154251	0.6384333463818394
OANTIGEN-PWY	O-antigen building blocks biosynthesis (E. coli)	ns	7.318286734236866	-21.079745727846593	35.71631919632032	0.8168169442616617	0.5970308588579214
UDPNAGSYN-PWY	UDP-N-acetyl-D-glucosamine biosynthesis I	ns	7.229879702311139	-22.00770815747292	36.467467562095194	0.8211384955628409	0.6115493433762651
PENTOSE-P-PWY	pentose phosphate pathway	ns	6.957194481137634	-11.951429018901205	25.865817981176473	0.7459086061966874	0.4523381507457823
PWY-7977	L-methionine biosynthesis IV	ns	6.857109278105169	-17.271800281555024	30.986018837765364	0.8020280221492315	0.5604533166825955
ASPASN-PWY	superpathway of L-aspartate and L-asparagine biosynthesis	ns	6.4026098530737	-16.316570297740576	29.121790003887973	0.8021612515624008	0.5637679478852214
FASYN-INITIAL-PWY	superpathway of fatty acid biosynthesis initiation (E. coli)	sig, FDR	6.169672948268571	2.688146315157969	9.651199581379172	0.038639996370372055	0.0013966263748327247
MET-SAM-PWY	superpathway of S-adenosyl-L-methionine biosynthesis	ns	5.5928415810019025	-5.350246219376441	16.535929381380246	0.6174941246121318	0.29974104029062515
PWY-5347	superpathway of L-methionine biosynthesis (transsulfuration)	ns	5.53619379325826	-5.310410833184747	16.382798419701267	0.6174941246121318	0.3003661053284526
PWY-6285	superpathway of fatty acids biosynthesis (E. coli)	ns	5.432992707086811	-4.678392491391222	15.544377905564843	0.6023496907377569	0.2762740270550783
PWY-5022	4-aminobutanoate degradation V	ns	5.357761195050577	-1.3701571468319997	12.085679536933153	0.4517273434392184	0.11247829435032745
METSYN-PWY	superpathway of L-homoserine and L-methionine biosynthesis	ns	5.354866160861783	-4.6521455427887615	15.361877864512326	0.6023496907377569	0.27819363226844196
PRPP-PWY	superpathway of histidine, purine, and pyrimidine biosynthesis	ns	5.238434573514494	-3.423498409730181	13.90036755675917	0.577870847416216	0.22211283083855343
PWY-2942	L-lysine biosynthesis III	ns	5.190501929099758	-18.97642984389747	29.35743370209699	0.8337464649344295	0.6594236272592852
DENOVOPURINE2-PWY	superpathway of purine nucleotides de novo biosynthesis II	ns	5.067483172865733	-3.3856578072160444	13.520624152947509	0.577870847416216	0.22605230198834675
PWY-7315	dTDP-N-acetylthomosamine biosynthesis	ns	4.966769212560145	-4.181773667543405	14.115312092663695	0.6023496907377569	0.27141782046928176
PWY-6901	superpathway of glucose and xylose degradation	ns	4.832011964095317	-13.188716465400438	22.85274039359107	0.8065040740940771	0.5829312770928284
SO4ASSIM-PWY	assimilatory sulfate reduction I	ns	4.699295280535259	-3.8889456982802484	13.287536259350766	0.6023496907377569	0.2677771926175404
PWY1ZNC-1	assimilatory sulfate reduction IV	ns	4.671701291730978	-1.6351149634949813	10.978517546956937	0.484912041783669	0.13826985168884098
PPGPPMET-PWY	ppGpp metabolism	ns	4.666516149395719	-1.0640152149970534	10.39704751378849	0.43637830812313255	0.10485460583395037
TCA	TCA cycle I (prokaryotic)	ns	4.465059423687013	-6.508187507059382	15.438306354433408	0.7126692566751105	0.4067186939599594
PWY0-162	superpathway of pyrimidine ribonucleotides de novo biosynthesis	ns	4.249013199520132	-25.491634151157616	33.98966055019788	0.899202613998832	0.7692034840505709
PWY-5384	sucrose degradation IV (sucrose phosphorylase)	ns	4.188342724322074	-12.48075755783864	20.857443006482786	0.8211384955628409	0.6059971508726321
PWY-5676	acetyl-CoA fermentation to butanoate II	interaction	4.165558585325362	-5.222875363596211	13.553992534246936	0.6948454982074859	0.36633339726828973
ORNDEG-PWY	superpathway of ornithine degradation	ns	4.151092285773365	-2.616116294618225	10.918300866164955	0.577870847416216	0.21584706033590556
PWY-5675	nitrate reduction V (assimilatory)	ns	4.135764070957201	-2.323777547821508	10.595305689735909	0.570169229626443	0.19716110176499604
PWY-6317	D-galactose degradation I (Leloir pathway)	ns	4.114006972994628	-19.939747437934795	28.16776138392405	0.8723673428673472	0.7248904491366082
PWY0-1477	ethanolamine utilization	ns	4.064947716234066	-6.386485169743787	14.51638060221192	0.7190469788889174	0.4273853529138947
PWY-5850	superpathway of menaquinol-6 biosynthesis	ns	4.049052346028739	-3.9484034574570614	12.046508149514539	0.6174941246121318	0.30414166328101233
PWY-5896	superpathway of menaquinol-10 biosynthesis	ns	4.049052346028739	-3.9484034574570614	12.046508149514539	0.6174941246121318	0.30414166328101233
PWY0-166	superpathway of pyrimidine deoxyribonucleotides de novo biosynthesis (E. coli)	ns	3.8174224334549316	-7.258282015020361	14.893126881930224	0.767979898563104	0.48114403283471574
PWY-7013	(S)-propane-1,2-diol degradation	ns	3.8102143301885274	-3.0457315412509507	10.666160201628006	0.6023496907377569	0.26034190269496177
HOMOSER-METSYN-PWY	L-methionine biosynthesis I	ns	3.7601425415607883	-2.637058515099481	10.157343598221058	0.577870847416216	0.23496838738978248
PWY-5860	superpathway of demethylmenaquinol-6 biosynthesis I	ns	3.5006488348813276	-2.5993773608481563	9.600675030610812	0.577870847416216	0.2458278606514875
ANAGLYCOLYSIS-PWY	glycolysis III (from glucose)	ns	3.435323113107595	-25.22792108976422	32.09856731597941	0.9033242654918343	0.8053734415228402
PWY-5686	UMP biosynthesis I	ns	3.27737403586056	-22.569990360857993	29.124738432579115	0.899202613998832	0.7944762051395302
PWY-7790	UMP biosynthesis II	ns	3.27737403586056	-22.569990360857993	29.124738432579115	0.899202613998832	0.7944762051395302
PWY-7791	UMP biosynthesis III	ns	3.27737403586056	-22.569990360857993	29.124738432579115	0.899202613998832	0.7944762051395302
SULFATE-CYS-PWY	superpathway of sulfate assimilation and cysteine biosynthesis	ns	3.209275022904478	-10.821144215679139	17.239694261488097	0.823839496154251	0.6390047305782101
PWY-7560	methylerythritol phosphate pathway II	ns	3.106453858863735	-27.11441327890229	33.32732099662976	0.922073023766386	0.8325215998021155
PWY-5097	L-lysine biosynthesis VI	ns	3.0436579628962637	-19.899252427588436	25.986568353380967	0.899202613998832	0.7851952258474237
RUMP-PWY	formaldehyde oxidation I	ns	3.011487585861876	-2.0525372695409647	8.075512441264717	0.577870847416216	0.22902523361078322
PWY-7242	D-fructuronate degradation	ns	2.9833212315745943	-4.537913708611897	10.504556171761084	0.7126692566751105	0.41787032720709294
PWY-3001	superpathway of L-isoleucine biosynthesis I	ns	2.868014877157753	-10.486125376629163	16.22215513094467	0.8337464649344295	0.6586701145514562
GALACTARDEG-PWY	D-galactarate degradation I	ns	2.7884116079125434	-4.128211574355391	9.705034790180477	0.7126692566751105	0.4110349642653165
GLUCARGALACTSUPER-PWY	superpathway of D-glucarate and D-galactarate degradation	ns	2.7884116079125434	-4.128211574355391	9.705034790180477	0.7126692566751105	0.4110349642653165
LACTOSECAT-PWY	lactose and galactose degradation I	ns	2.7492875946880035	-10.233050295511884	15.73162548488789	0.8344632884783781	0.6635491209587103
TCA-GLYOX-BYPASS	superpathway of glyoxylate bypass and TCA	ns	2.7341454396171616	-3.5843530028987725	9.052643882133095	0.7026985169279896	0.37815904123835586
P161-PWY	acetylene degradation (anaerobic)	ns	2.732894068783455	-4.394915872913513	9.860704010480424	0.7251247258882426	0.43390997653553476
P105-PWY	TCA cycle IV (2-oxoglutarate decarboxylase)	interaction	2.6903556677083635	-4.053057442101778	9.433768777518505	0.7126692566751105	0.4158228618398707
PWY-7858	(5Z)-dodecenoate biosynthesis II	ns	2.667267029879037	-1.1938408684852932	6.528374928243367	0.5349900166358306	0.16543867984320865
GALACTUROCAT-PWY	D-galacturonate degradation I	ns	2.482517740744802	-5.73918139756713	10.704216879056734	0.7987391490238925	0.5362577675114184
PWY-7883	anhydromuropeptides recycling II	ns	2.4106735449241796	-1.611875781602894	6.433222871451253	0.577870847416216	0.22624306090443919
GLYOXYLATE-BYPASS	glyoxylate cycle	ns	2.40330705718069	-3.3045314771015017	8.111145591462881	0.7114760327456493	0.39089193733346883
PWY-5994	palmitate biosynthesis (type I fatty acid synthase)	ns	2.227676542837358	-0.09342641933933704	4.548779505014053	0.30650973779914326	0.0590862145154975
PWY-6147	6-hydroxymethyl-dihydropterin diphosphate biosynthesis I	ns	1.958795415895219	-21.895546514633708	25.81313734642415	0.9362276926356512	0.8657498632532894
GLUCUROCAT-PWY	superpathway of &beta;-D-glucuronosides degradation	ns	1.9036170992695194	-6.235159892212032	10.04239409075107	0.8227332110176842	0.631092543391075
HEME-BIOSYNTHESIS-II	heme b biosynthesis I (aerobic)	ns	1.900739291050598	-2.638567544806721	6.440046126907918	0.7114760327456493	0.3934495401155348
PWY-5918	superpathway of heme b biosynthesis from glutamate	ns	1.8935678131830693	-4.970183606158468	8.757319232524607	0.8046919256353776	0.5720099230420154
PWY-6507	4-deoxy-L-threo-hex-4-enopyranuronate degradation	ns	1.7346639951746718	-6.350932929943302	9.820260920292647	0.8337464649344295	0.6596307373176009
FAO-PWY	fatty acid &beta;-oxidation I (generic)	ns	1.2834814768050622	-5.304783606449246	7.87174656005937	0.8582751450552221	0.6893776265503792
PWY-5189	tetrapyrrole biosynthesis II (from glycine)	ns	1.2370092092571034	-2.1469477114312223	4.620966129945429	0.7459522490400903	0.45536040905258524
HEMESYN2-PWY	heme b biosynthesis II (oxygen-independent)	ns	1.2310708742756633	-2.758527207946275	5.220668956497601	0.7918690438558287	0.5279126959038858
GALACT-GLUCUROCAT-PWY	superpathway of hexuronide and hexuronate degradation	interaction	1.1011194339220438	-5.098366810699581	7.300605678543668	0.8723673428673472	0.7154549811511365
PWY-6588	pyruvate fermentation to acetone	ns	1.022366487779692	-1.59346282019093	3.638195795750314	0.7190469788889174	0.4247716999780129
PWY-5862	superpathway of demethylmenaquinol-9 biosynthesis	ns	0.9294185074315031	-5.55237140439766	7.411208419260666	0.899202613998832	0.7683329537531658
GLCMANNANAUT-PWY	superpathway of N-acetylglucosamine, N-acetylmannosamine and N-acetylneuraminate degradation	ns	0.9116605478693267	-9.869430569502029	11.692751665240682	0.9362276926356512	0.8618403351134389
P108-PWY	pyruvate fermentation to propanoate I	ns	0.8476577092669721	-1.555894355171601	3.251209773705545	0.76139793913495	0.4709047495051498
PWY-5345	superpathway of L-methionine biosynthesis (by sulfhydrylation)	interaction	0.7301711332210807	-14.619962748286564	16.080305014728726	0.9728643087312968	0.9220721962272531
GOLPDLCAT-PWY	superpathway of glycerol degradation to 1,3-propanediol	ns	0.6364494857718066	-3.169766788432605	4.442665759976219	0.8723673428673472	0.7313137648982313
PWY-5981	CDP-diacylglycerol biosynthesis III	ns	0.455764288013921	-4.198032357251389	5.109560933279232	0.922073023766386	0.8406047244777896
PWY-5837	2-carboxy-1,4-naphthoquinol biosynthesis	ns	0.3694969072128096	-4.4063078079803315	5.145301622405951	0.9362276926356512	0.8736198387358136
HEXITOLDEGSUPER-PWY	superpathway of hexitol degradation (bacteria)	ns	0.31771986700662636	-5.595424293912863	6.230864027926117	0.9663728412141739	0.9120386252422925
PWY-5845	superpathway of menaquinol-9 biosynthesis	ns	0.29055355279528694	-8.364772039199078	8.94587914478965	0.9740655960112903	0.9449636588548355
PWY-7254	TCA cycle VII (acetate-producers)	interaction	0.2225487374466084	-6.342372674137027	6.787470149030244	0.9740655960112903	0.9444076610198557
PWY-5840	superpathway of menaquinol-7 biosynthesis	ns	0.20762557321992814	-8.07108876280422	8.486339909244077	0.9785122048432849	0.9588633653886005
NAD-BIOSYNTHESIS-II	NAD salvage pathway III (to nicotinamide riboside)	ns	0.12816193716939073	-3.629364807610231	3.885688681949013	0.9740655960112903	0.9440687076227166
CENTFERM-PWY	pyruvate fermentation to butanoate	ns	0.08168784496293391	-6.34184208738907	6.505217777314938	0.99363313742574	0.9791229743587225
PWY-6590	superpathway of Clostridium acetobutylicum acidogenic fermentation	ns	0.013315151376207757	-7.734661886744735	7.761292189497151	0.9971785280301998	0.9971785280301998
PWY-6969	TCA cycle V (2-oxoglutarate synthase)	ns	-0.08447055889793803	-9.756272513588861	9.587331395792987	0.99363313742574	0.9856521483701115
GLUTORN-PWY	L-ornithine biosynthesis I	ns	-0.0848923941901969	-35.04037675214374	34.870591963763346	0.9971785280301998	0.9960087083751978
PWY-5154	L-arginine biosynthesis III (via N-acetyl-L-citrulline)	ns	-0.19492554606474144	-19.91951672893872	19.529665636809238	0.99363313742574	0.9837945538889166
POLYAMINSYN3-PWY	superpathway of polyamine biosynthesis II	ns	-0.41328071929891186	-4.576242037214302	3.7496805986164783	0.922073023766386	0.8382111812917975
PWY-5971	palmitate biosynthesis (type II fatty acid synthase)	ns	-0.5734571320352178	-18.180821382487494	17.033907118417055	0.9740655960112903	0.9465991540050415
PWY4FS-7	phosphatidylglycerol biosynthesis I (plastidic)	ns	-0.5864503560966696	-18.662436078644173	17.489535366450834	0.9740655960112903	0.9466822258422982
PWY4FS-8	phosphatidylglycerol biosynthesis II (non-plastidic)	ns	-0.5866061377826253	-18.662585284741425	17.489373009176177	0.9740655960112903	0.9466680635339105
FUCCAT-PWY	fucose degradation	ns	-0.7557341045494852	-6.147458175292967	4.635989966193997	0.899202613998832	0.7733428557563262
PWY-6992	1,5-anhydrofructose degradation	ns	-0.7567691195802835	-3.580630920852605	2.0670926816920385	0.8065040740940771	0.5830149933210196
PWY0-1261	anhydromuropeptides recycling I	ns	-0.7814733080295113	-14.631210265205867	13.068263649146845	0.9658064595390495	0.9076253475186249
PWY-6386	UDP-N-acetylmuramoyl-pentapeptide biosynthesis II (lysine-containing)	ns	-0.8018253863447802	-28.110082132345482	26.50643135965592	0.9753622335271627	0.9518595291048213
PWY-8113	3PG-factor 420 biosynthesis	ns	-1.0232059057079121	-2.8095925596895146	0.7631807482736901	0.577870847416216	0.246001244281602
PWY-5198	factor 420 biosynthesis II (mycobacteria)	ns	-1.1591576249844964	-3.019312718808091	0.7009974688390983	0.57630570737688	0.20830326772658314
PWY-6545	pyrimidine deoxyribonucleotides de novo biosynthesis III	ns	-1.1693200231492398	-14.245720666281569	11.90708061998309	0.9327814352819292	0.8541131214629714
PWY-8131	5'-deoxyadenosine degradation II	ns	-1.3079991095383203	-6.04017394500088	3.424175725924239	0.8046919256353776	0.5705945995336341
PWY-5861	superpathway of demethylmenaquinol-8 biosynthesis I	ns	-1.3427839861843367	-9.411490275346102	6.725922302977429	0.8723673428673472	0.7325311595414487
PWY-5265	peptidoglycan biosynthesis II (staphylococci)	ns	-1.3810253611264085	-5.623898645083855	2.861847922831038	0.7867144482138668	0.5055193241534888
PWY-6902	chitin degradation II (Vibrio)	ns	-1.3860755470159538	-12.521212403006077	9.749061308974168	0.8992675492047525	0.7981450938724912
P42-PWY	incomplete reductive TCA cycle	ns	-1.4197104988397533	-9.566682448784139	6.727261451104631	0.8723673428673472	0.7200899831060315
PWY-621	sucrose degradation III (sucrose invertase)	ns	-1.4719152643884719	-20.89572575428764	17.951895225510697	0.9362276926356512	0.8760684834703081
PWY-7184	pyrimidine deoxyribonucleotides de novo biosynthesis I	ns	-1.608432754204168	-15.509530334497695	12.292664826089359	0.9066731527092007	0.812000454032738
PWY-7688	dTDP-&alpha;-D-ravidosamine and dTDP-4-acetyl-&alpha;-D-ravidosamine biosynthesis	ns	-1.8063603917705113	-6.270428686767394	2.6577079032263717	0.7126692566751105	0.40820888984347836
PWY-6387	UDP-N-acetylmuramoyl-pentapeptide biosynthesis I (meso-diaminopimelate containing)	ns	-2.0650212576151032	-28.42264736558552	24.29260485035531	0.9362276926356512	0.8720643789543967
PWY-7992	superpathway of menaquinol-8 biosynthesis III	ns	-2.116778125947048	-7.855958119202352	3.622401867308256	0.7459086061966874	0.4513154627253022
PWY-5897	superpathway of menaquinol-11 biosynthesis	ns	-2.3983931023646603	-12.332195062446708	7.535408857717388	0.8211384955628409	0.6205597044712327
PWY-5898	superpathway of menaquinol-12 biosynthesis	ns	-2.3983931023646603	-12.332195062446708	7.535408857717388	0.8211384955628409	0.6205597044712327
PWY-5899	superpathway of menaquinol-13 biosynthesis	ns	-2.3983931023646603	-12.332195062446708	7.535408857717388	0.8211384955628409	0.6205597044712327
PWY-5100	pyruvate fermentation to acetate and lactate II	ns	-2.664541579962319	-23.493587815815943	18.164504655891307	0.899202613998832	0.7923667276711375
PEPTIDOGLYCANSYN-PWY	peptidoglycan biosynthesis I (meso-diaminopimelate containing)	ns	-2.678883260071273	-29.2748273436076	23.917060823465054	0.922073023766386	0.8360279638950008
PWY-5695	inosine 5'-phosphate degradation	ns	-2.769937932644499	-23.133040973219938	17.59316510793094	0.899202613998832	0.7798156469893082
PWY-7316	dTDP-N-acetylviosamine biosynthesis	ns	-2.820572170318373	-9.71429994992934	4.073155609292593	0.7126692566751105	0.4027767527343086
PWY0-1479	tRNA processing	ns	-2.8608129089310137	-17.799837980828812	12.078212162966784	0.8585519517823178	0.6942205244456872
PWY-6823	molybdopterin biosynthesis	ns	-2.917844373946246	-23.287016346956072	17.451327599063582	0.899202613998832	0.7681573879250572
PWY-8187	L-arginine degradation XIII (reductive Stickland reaction)	ns	-2.9930422748601098	-21.126271808943244	15.140187259223026	0.8723673428673472	0.7342203023066372
PWY-5130	2-oxobutanoate degradation I	ns	-3.000837415923784	-7.65848225936573	1.656807427518162	0.5676846163421678	0.19378792124130229
PWY0-1298	superpathway of pyrimidine deoxyribonucleosides degradation	ns	-3.0475200989307565	-11.758190464436826	5.663150266575314	0.7624161986022095	0.47459642884876496
PWY-5838	superpathway of menaquinol-8 biosynthesis I	ns	-3.090570388725708	-13.683606543295134	7.502465765843719	0.8012261332205391	0.5502396336574786
NAGLIPASYN-PWY	lipid IVA biosynthesis (E. coli)	ns	-3.4078097055006453	-17.305905042447552	10.490285631446262	0.8211384955628409	0.6149967111317765
PWY-7328	superpathway of UDP-glucose-derived O-antigen building blocks biosynthesis	ns	-3.4147546277513974	-22.206038698294105	15.37652944279131	0.8693700315304973	0.7087635196814898
RHAMCAT-PWY	L-rhamnose degradation I	ns	-3.5115161790410028	-24.873815390181555	17.85078303209955	0.8723673428673472	0.7357314939845097
PWY-6749	CMP-legionaminate biosynthesis I	ns	-3.672358537917352	-9.959848898022543	2.615131822187839	0.577870847416216	0.23779456836219237
PWY0-1241	ADP-L-glycero-&beta;-D-manno-heptose biosynthesis	ns	-3.779012607634571	-11.64006994326659	4.082044727997449	0.6547673075849989	0.3295134614460574
COLANSYN-PWY	colanic acid building blocks biosynthesis	ns	-3.9244356382801913	-11.59336858699968	3.7444973104392973	0.6174941246121318	0.29895067483225235
PHOSLIPSYN-PWY	superpathway of phospholipid biosynthesis I (bacteria)	ns	-4.002558212104124	-25.09545145257234	17.090335028364095	0.8585519517823178	0.6964959608836474
PWY-6572	chondroitin sulfate degradation I (bacterial)	sig, no FDR	-4.116101651806496	-8.127377051904508	-0.10482625170848436	0.2639668265698501	0.0448091776400048
SALVADEHYPOX-PWY	adenosine nucleotides degradation II	ns	-4.383134781268427	-19.694241014876756	10.927971452339904	0.8020280221492315	0.557762825708598
PWY-7312	dTDP-&beta;-D-fucofuranose biosynthesis	sig, no FDR	-4.6071231981728475	-8.736320070751727	-0.47792632559396697	0.19441136197729558	0.030449972357889668
THRESYN-PWY	superpathway of L-threonine biosynthesis	ns	-4.692335152718594	-19.801118657813344	10.416448352376158	0.7918690438558287	0.5247649820868916
FUC-RHAMCAT-PWY	superpathway of fucose and rhamnose degradation	ns	-4.760282083875001	-11.25356878416972	1.7330046164197181	0.484912041783669	0.14216296807312384
SER-GLYSYN-PWY	superpathway of L-serine and glycine biosynthesis I	ns	-4.798557003646835	-23.208413214650605	13.611299207356936	0.8152349854154712	0.5926005315670695
HSERMETANA-PWY	L-methionine biosynthesis III	ns	-5.4953103730937105	-28.501992193639197	17.51137144745178	0.8211384955628409	0.6240003807959988
PWY-5659	GDP-mannose biosynthesis	ns	-5.674326158401084	-18.13452461656438	6.785872299762212	0.6883729925899155	0.35386242189361117
POLYAMSYN-PWY	superpathway of polyamine biosynthesis I	interaction	-6.079446256488921	-14.334350426466603	2.175457913488761	0.484912041783669	0.14043716588143396
PWY-5005	biotin biosynthesis II	ns	-6.094230375673823	-14.388789815537507	2.2003290641898596	0.484912041783669	0.14127069316986252
PWY-7211	superpathway of pyrimidine deoxyribonucleotides de novo biosynthesis	ns	-6.106459167743259	-17.333315064706657	5.120396729220139	0.6023496907377569	0.2703878694598265
COBALSYN-PWY	superpathway of adenosylcobalamin salvage from cobinamide I	ns	-6.1422069260737855	-24.255929797041283	11.97151594489371	0.7736707163139727	0.48781647574816744
PWY-6897	thiamine diphosphate salvage II	ns	-6.157164237803345	-26.82509276698923	14.510764291382541	0.7987391490238925	0.5416355263068924
PWY-7456	&beta;-(1,4)-mannan degradation	ns	-6.298700707689624	-15.830036521492351	3.2326351061131025	0.5503768588574615	0.18345895295248715
FERMENTATION-PWY	mixed acid fermentation	ns	-6.409012246466792	-22.44357067094963	9.625546178016048	0.7126692566751105	0.4146201749580084
PWY-6906	chitin derivatives degradation	ns	-6.410470016992421	-21.34041582747011	8.51947579348527	0.7043656557484322	0.38188499408047527
PWY-6612	superpathway of tetrahydrofolate biosynthesis	sig, FDR	-6.532838105723228	-10.60129386811085	-2.464382343335605	0.06475114119050786	0.003120536924843752
PWY-7323	superpathway of GDP-mannose-derived O-antigen building blocks biosynthesis	ns	-6.779627743614041	-17.857350716377482	4.298095229149402	0.577870847416216	0.21670500801424025
P41-PWY	pyruvate fermentation to acetate and (S)-lactate I	ns	-6.840713818225131	-29.84296133858188	16.16153370213162	0.7987391490238925	0.5421161292571801
ARGSYN-PWY	L-arginine biosynthesis I (via L-ornithine)	ns	-6.88119633108966	-41.16791348055958	27.405520818380253	0.8507627302640232	0.6799268406527735
PWY-8178	pentose phosphate pathway (non-oxidative branch) II	ns	-7.084933555014168	-36.968570347869935	22.798703237841597	0.8211384955628409	0.6265715427989549
NONOXIPENT-PWY	pentose phosphate pathway (non-oxidative branch) I	ns	-7.209584159242455	-34.01486577178705	19.595697453302137	0.8065040740940771	0.581131613879821
PWY-5497	purine nucleobases degradation II (anaerobic)	ns	-7.33725037904305	-15.801032534039145	1.126531775953044	0.3952985367894752	0.08572739352060908
PWY-6385	peptidoglycan biosynthesis III (mycobacteria)	ns	-7.3904727031762585	-32.5331589960046	17.752213589652087	0.8012261332205391	0.5473567215120652
PWY-7210	pyrimidine deoxyribonucleotides biosynthesis from CTP	ns	-7.4229658445285445	-20.333119211856868	5.487187522799777	0.577870847416216	0.2447373106970765
PWY-6895	superpathway of thiamine diphosphate biosynthesis II	ns	-7.457553713006707	-28.126971185880084	13.21186375986667	0.7507198852122776	0.46128571260031515
PWY-7953	UDP-N-acetylmuramoyl-pentapeptide biosynthesis III (meso-diaminopimelate containing)	ns	-7.469113951767027	-33.54566983075274	18.60744192721869	0.8020280221492315	0.5575991199859714
PWY-6284	superpathway of unsaturated fatty acids biosynthesis (E. coli)	ns	-7.470396015685368	-16.695368819144193	1.7545767877734582	0.43637830812313255	0.1069039228735385
P441-PWY	superpathway of N-acetylneuraminate degradation	ns	-8.139084878152282	-21.336415878342606	5.058246122038044	0.577870847416216	0.21343806383984718
TRNA-CHARGING-PWY	tRNA charging	ns	-8.269550615239666	-28.06679760107671	11.52769637059738	0.7114760327456493	0.39431201814819117
PWY-7761	NAD salvage pathway II (PNC IV cycle)	ns	-8.468888824742248	-19.46850168298424	2.5307240334997445	0.4604015517822402	0.12388314847152648
PWY-6122	5-aminoimidazole ribonucleotide biosynthesis II	ns	-8.760612318713678	-35.31195632014431	17.79073168271696	0.782616621159711	0.4997431436321046
PWY-6277	superpathway of 5-aminoimidazole ribonucleotide biosynthesis	ns	-8.760612318713678	-35.31195632014431	17.79073168271696	0.782616621159711	0.4997431436321046
PWY-5505	L-glutamate and L-glutamine biosynthesis	ns	-8.958955362341221	-21.550779645142725	3.632868920460284	0.5100058687233767	0.15361622551908938
PWY-6630	superpathway of L-tyrosine biosynthesis	ns	-9.409506970580747	-27.699185734346155	8.880171793184662	0.6174941246121318	0.29619040680692627
PWY-6470	peptidoglycan biosynthesis V (&beta;-lactam resistance)	ns	-9.419811827394012	-21.608775489451844	2.769151834663818	0.4604015517822402	0.12265217739345663
FOLSYN-PWY	superpathway of tetrahydrofolate biosynthesis and salvage	sig, FDR	-9.488822182424368	-15.348130363268249	-3.629514001580487	0.06475114119050786	0.0029197159151875484
CALVIN-PWY	Calvin-Benson-Bassham cycle	ns	-9.746724767945654	-40.429354182981996	20.935904647090684	0.7903117882924334	0.5155721854193767
PWY-5188	tetrapyrrole biosynthesis I (from glutamate)	ns	-9.817526541034455	-32.45864591601404	12.823592833945133	0.7026985169279896	0.37663950697263693
P164-PWY	purine nucleobases degradation I (anaerobic)	sig, FDR	-9.974937093565746	-15.951577603593595	-3.998296583537898	0.057859477955613324	0.002323673813478447
PWY-6703	preQ0 biosynthesis	ns	-10.210803921177305	-30.633163991468006	10.211556149113395	0.6220736551882685	0.309787683708214
ARG+POLYAMINE-SYN	superpathway of arginine and polyamine biosynthesis	interaction	-10.765347675636555	-23.068365449648148	1.5376700983750382	0.3952985367894752	0.08304416546272196
ARGSYNBSUB-PWY	L-arginine biosynthesis II (acetyl cycle)	ns	-11.289470933747236	-47.2392398432368	24.660297975742328	0.7903117882924334	0.5198588374182547
COMPLETE-ARO-PWY	superpathway of aromatic amino acid biosynthesis	ns	-11.732926448965959	-36.297894634044326	12.832041736112409	0.6547673075849989	0.3313280351634934
PYRIDNUCSYN-PWY	NAD de novo biosynthesis I (from aspartate)	ns	-11.950192217379183	-30.909031511730845	7.00864707697248	0.570169229626443	0.2037954274568411
PWY-6608	guanosine nucleotides degradation III	ns	-12.127786246883652	-29.33735696372458	5.081784469957277	0.515936125135353	0.1574744799609913
COA-PWY	coenzyme A biosynthesis I (prokaryotic)	ns	-12.59358942563238	-39.59926940292628	14.412090551661521	0.6726052167431609	0.34305567279671256
ARO-PWY	chorismate biosynthesis I	ns	-12.673409980764783	-41.18160802079975	15.834788059270187	0.6948454982074859	0.365325351541235
POLYISOPRENSYN-PWY	polyisoprenoid biosynthesis (E. coli)	sig, no FDR	-13.120709534295841	-23.54846007632284	-2.692958992268844	0.14305350908368322	0.016086338370855945
PWY-6700	queuosine biosynthesis I (de novo)	ns	-13.479711356898967	-40.15799962474705	13.198576910949118	0.6174941246121318	0.30502721818189643
NONMEVIPP-PWY	methylerythritol phosphate pathway I	ns	-13.601967734329858	-33.6814132355766	6.477477766916881	0.5458435929608572	0.17317929254581413
GLYCOCAT-PWY	glycogen degradation I	ns	-13.855747710794898	-34.59784420572599	6.886348784136199	0.5485643974488421	0.1792678884864603
PWY0-1297	superpathway of purine deoxyribonucleosides degradation	ns	-15.159587474566592	-30.589719432651723	0.2705444835185382	0.29113023355384404	0.053783095355328624
PWY-7197	pyrimidine deoxyribonucleotide phosphorylation	sig, no FDR	-15.335590741059574	-26.60813368662803	-4.063047795491119	0.10166397313890216	0.010207226218765277
PWY0-845	superpathway of pyridoxal 5'-phosphate biosynthesis and salvage	ns	-15.816361756560354	-36.03365858956599	4.400935076445283	0.4604015517822402	0.1187728251628254
PWY-5121	superpathway of geranylgeranyl diphosphate biosynthesis II (via MEP)	sig, no FDR	-16.230496165125647	-30.62196195527978	-1.8390303749715162	0.1943178411811048	0.02887453864940111
PWY-6163	chorismate biosynthesis from 3-dehydroquinate	ns	-16.677796277437974	-42.979110600051236	9.623518045175288	0.570169229626443	0.20114740968953088
PWY-6609	adenine and adenosine salvage III	ns	-16.702671910590276	-45.50478642143548	12.099442600254935	0.577870847416216	0.24098113595666112
RIBOSYN2-PWY	flavin biosynthesis I (bacteria and plants)	ns	-16.876968296993784	-34.22774034649649	0.47380375250892115	0.2966745904736862	0.055998818282181735
PWY-6123	inosine-5'-phosphate biosynthesis I	ns	-17.167022800890003	-38.30083792815561	3.9667923263756037	0.43637830812313255	0.10591505598201395
PWY-7663	gondoate biosynthesis (anaerobic)	ns	-17.293379338376276	-36.76356252301648	2.1768038462639296	0.3841541304594939	0.07868217129893249
PWY-6353	purine nucleotides degradation II (aerobic)	sig, no FDR	-17.93021082339706	-31.455423548443154	-4.404998098350969	0.11363036870907356	0.011865018419421336
PYRIDOXSYN-PWY	pyridoxal 5'-phosphate biosynthesis I	ns	-18.585669605879847	-38.61698260396184	1.4456433922021432	0.34202978882578894	0.06730706687736408
PWY-5973	cis-vaccenate biosynthesis	sig, no FDR	-19.204620898426974	-38.173296709684806	-0.23594508716914575	0.26773387289735656	0.047477060198289504
PWY-7220	adenosine deoxyribonucleotides de novo biosynthesis II	sig, no FDR	-19.24100430669364	-35.84994928896781	-2.632059324419469	0.17550038561217024	0.025373549727060758
PWY-7222	guanosine deoxyribonucleotides de novo biosynthesis II	sig, no FDR	-19.24100430669364	-35.84994928896781	-2.632059324419469	0.17550038561217024	0.025373549727060758
PANTOSYN-PWY	superpathway of coenzyme A biosynthesis I (bacteria)	sig, no FDR	-19.630174015460614	-37.13079953972078	-2.129548491200442	0.19441136197729558	0.029718955101702867
PWY-7208	superpathway of pyrimidine nucleobases salvage	sig, FDR	-20.588884156598972	-35.14826931541288	-6.029498997785062	0.09908226135977999	0.007958414567050601
PWY-6125	superpathway of guanosine nucleotides de novo biosynthesis II	sig, no FDR	-22.007663832247957	-39.94032496145121	-4.075002703044699	0.1487771073316344	0.01870227484637644
PWY-4984	urea cycle	sig, no FDR	-23.052465675250048	-45.92556137757303	-0.17936997292705925	0.26773387289735656	0.04838563968024516
PANTO-PWY	phosphopantothenate biosynthesis I	sig, FDR	-23.119851498174878	-38.42688730808018	-7.812815688269572	0.08873875862179413	0.004989327793996457
PWY-7228	superpathway of guanosine nucleotides de novo biosynthesis I	sig, no FDR	-23.19446145268123	-41.77739867620815	-4.611524229154313	0.14615465594533983	0.017022028202469296
PWY-7199	pyrimidine deoxyribonucleosides salvage	sig, no FDR	-23.497103023328584	-43.019325436510265	-3.9748806101469043	0.15644636051682584	0.020733855008254025
PWY-841	superpathway of purine nucleotides de novo biosynthesis I	sig, FDR	-23.915411838567408	-39.731619718944124	-8.09920395819069	0.08873875862179413	0.0049858751727798354
HISDEG-PWY	L-histidine degradation I	sig, no FDR	-24.43934269833131	-42.38077779825164	-6.497907598410972	0.10166397313890216	0.010064980456101826
PWY-2941	L-lysine biosynthesis II	sig, FDR	-25.280054762928934	-42.68249676313742	-7.877612762720442	0.09224842882482474	0.006611975104562875
PWY-6126	superpathway of adenosine nucleotides de novo biosynthesis II	sig, no FDR	-26.161066808885423	-46.15515412374878	-6.1669794940220655	0.11944077768663892	0.012951409628671692
PWY-7400	L-arginine biosynthesis IV (archaebacteria)	sig, no FDR	-28.157800343468907	-53.641354685667984	-2.674246001269829	0.1988773160670606	0.0319481632236242
PWY-7229	superpathway of adenosine nucleotides de novo biosynthesis I	sig, no FDR	-28.180743414400474	-48.77455176788244	-7.586935060918506	0.10166397313890216	0.009827901521765093
PWY0-1319	CDP-diacylglycerol biosynthesis II	sig, FDR	-29.2275337576189	-49.12537435033267	-9.32969316490513	0.09224842882482474	0.006108558603672785
PWY-5667	CDP-diacylglycerol biosynthesis I	sig, FDR	-29.230892164617146	-49.13031550991585	-9.331468819318438	0.09224842882482474	0.0061070275926414785
1CMET2-PWY	folate transformations III (E. coli)	sig, FDR	-30.438485703495786	-47.025132762201665	-13.851838644789908	0.034092920526504894	0.0010401122752289646
GLYCOGENSYNTH-PWY	glycogen biosynthesis I (from ADP-D-Glucose)	ns	-30.45836467261284	-70.30246213483352	9.38573278960784	0.4629623870896659	0.126431495269467
PWY-6121	5-aminoimidazole ribonucleotide biosynthesis I	sig, FDR	-30.516496999064614	-51.74541369320157	-9.287580304927655	0.09224842882482474	0.007024907855853434
PWY0-1296	purine ribonucleosides degradation	sig, no FDR	-51.38996060759206	-101.39405710869056	-1.3858641064935497	0.2639668265698501	0.04451848655195878
