# Supplementary material for: The Impact of Low-Lactose, High Galacto-Oligosaccharides Milk on Gut Microbiome and Plasma Metabolome in Healthy Adults: A Randomized, Double-Blind, Controlled Clinical Trial Complemented by Ex Vivo Experiments
Source: Curr Dev Nutr. 2025 Jul 24;9(9):107506. doi: 10.1016/j.cdnut.2025.107506 (PMC12405628; doi:10.1016/j.cdnut.2025.107506)
Supplement: Multimedia component 6 [file mmc6.xlsx]

## Sheet: Description
The impact of low-lactose, high galacto-oligosaccharides (GOS) milk on gut microbiome and plasma metabolome in healthy adults: A randomized, double-blind, controlled clinical trial complemented by ex vivo experiments
Siegwald et al
Supplementary Table 9: Results of ex vivo batch fermentation group comparisons on microbiome outcomes
Sheet name	Sheet description
Bifidobacterium genus	Results of paired t-test comparison between groups at 24h on clr-transformed Bifidobacterium genus abundance
Bifidobacterium species	Results of paired t-test comparisons between groups at 24h on clr-transformed Bifidobacterium species abundance
All genera	Results of paired t-test comparisons between groups at 24h on clr-transformed abundances of all genera
Richness - Diversity	Results of paired MWW comparisons between groups at 24h on richness and diversity metrics

## Sheet: Bifidobacterium genus
Genus	Group1	Group2	n1	n2	t-test statistic	p-value	q-value	Cohen's d	CI 95% low	CI 95% high	Median Group1	IQR Group1	Median Group2	IQR Group2
g__Bifidobacterium	NSC	LF	12	12	-1.36187	0.2	0.24	-0.393137	-1.34	0.13	2.2899	1.80883	2.47106	1.53674
g__Bifidobacterium	NSC	N milk	12	12	-7.35706	1.44e-05	4.32e-05	-2.1238	-4.02	-1.34	2.2899	1.80883	3.50112	0.857789
g__Bifidobacterium	NSC	GOS	12	12	-4.29904	0.001	0.002	-1.24103	-5.63	-0.42	2.2899	1.80883	3.99099	0.970153
g__Bifidobacterium	LF	N milk	12	12	-7.45813	1.26e-05	4.32e-05	-2.15298	-3.95	-1.42	2.47106	1.53674	3.50112	0.857789
g__Bifidobacterium	LF	GOS	12	12	-4.23451	0.001	0.002	-1.2224	-5.56	-0.41	2.47106	1.53674	3.99099	0.970153
g__Bifidobacterium	N milk	GOS	12	12	-0.699478	0.499	0.499	-0.201922	-3.15	0.26	3.50112	0.857789	3.99099	0.970153

## Sheet: Bifidobacterium species
Genus	Group1	Group2	n1	n2	t-test statistic	p-value	q-value	Cohen's d	CI 95% low	CI 95% high	Median Group1	IQR Group1	Median Group2	IQR Group2
s__adolescentis	NSC	LF	12	12	-1.84321	0.092	0.111	-0.532089	-1.36	0.03	1.26386	2.04004	1.55601	2.04526
s__adolescentis	NSC	N milk	12	12	-5.74304	0.00013	0.00039	-1.65787	-3.46	-1.01	1.26386	2.04004	3.14074	1.22522
s__adolescentis	NSC	GOS	12	12	-2.85981	0.016	0.03	-0.825556	-4.37	-0.15	1.26386	2.04004	3.44777	1.56833
s__adolescentis	LF	N milk	12	12	-5.90529	0.000102	0.00039	-1.70471	-3.45	-1.05	1.55601	2.04526	3.14074	1.22522
s__adolescentis	LF	GOS	12	12	-2.70897	0.02	0.03	-0.782014	-5.39	-0.12	1.55601	2.04526	3.44777	1.56833
s__adolescentis	N milk	GOS	12	12	-0.0659924	0.949	0.949	-0.0190504	-2.23	0.38	3.14074	1.22522	3.44777	1.56833
s__bifidum	NSC	LF	12	12	1.78956	0.101	0.303	0.516601	0.29	0.91	0	0.0396904	0	0.166942
s__bifidum	NSC	N milk	12	12	0.116934	0.909	0.909	0.0337561	-0.57	0.51	0	0.0396904	0	0
s__bifidum	NSC	GOS	12	12	-0.377834	0.713	0.909	-0.109071	-0.79	0.42	0	0.0396904	0	0
s__bifidum	LF	N milk	12	12	-0.208755	0.838	0.909	-0.0602624	-0.66	0.44	0	0.166942	0	0
s__bifidum	LF	GOS	12	12	-0.661792	0.522	0.909	-0.191043	-0.82	0.31	0	0.166942	0	0
s__bifidum	N milk	GOS	12	12	-1.79363	0.1	0.303	-0.517776	-0.86	-0.29	0	0	0	0
s__catenulatum-pseudocatenulatum-angulatum-kashiwanohense	NSC	LF	12	12	-1.21634	0.249	0.299	-0.351128	-0.78	0.00024	-0.254218	0.943244	0	0.832504
s__catenulatum-pseudocatenulatum-angulatum-kashiwanohense	NSC	N milk	12	12	-1.7879	0.101	0.202	-0.516124	-2.71	0.08	-0.254218	0.943244	0.269918	2.03322
s__catenulatum-pseudocatenulatum-angulatum-kashiwanohense	NSC	GOS	12	12	-2.49407	0.03	0.089	-0.719976	-2.11	-0.12	-0.254218	0.943244	0.49997	2.16287
s__catenulatum-pseudocatenulatum-angulatum-kashiwanohense	LF	N milk	12	12	-1.0402	0.321	0.321	-0.300279	-1.29	0.3	0	0.832504	0.269918	2.03322
s__catenulatum-pseudocatenulatum-angulatum-kashiwanohense	LF	GOS	12	12	-1.58666	0.141	0.211	-0.45803	-1.46	0.14	0	0.832504	0.49997	2.16287
s__catenulatum-pseudocatenulatum-angulatum-kashiwanohense	N milk	GOS	12	12	-3.3876	0.006	0.036	-0.977916	-2.59	-0.34	0.269918	2.03322	0.49997	2.16287
s__longum.subsp.infantis-suis	NSC	LF	12	12	1.2872	0.224	0.672	0.371584	0.29	0.69	0	0	0	0
s__longum.subsp.infantis-suis	NSC	N milk	12	12	0.934236	0.37	0.74	0.269691	-0.55	0.55	0	0	0	0
s__longum.subsp.infantis-suis	NSC	GOS	12	12	0.328269	0.749	0.907	0.0947631	-0.5	0.55	0	0	0	0.166942
s__longum.subsp.infantis-suis	LF	N milk	12	12	-1.4735	0.169	0.672	-0.425361	-0.8	-0.29	0	0	0	0
s__longum.subsp.infantis-suis	LF	GOS	12	12	-0.318007	0.756	0.907	-0.0918006	-0.66	0.43	0	0	0	0.166942
s__longum.subsp.infantis-suis	N milk	GOS	12	12	0.0397318	0.969	0.969	0.0114696	-0.68	0.49	0	0	0	0.166942
s__longum.subsp.longum	NSC	LF	12	12	3.60262	0.004	0.025	1.03999	0.67	1.84	-0.0527788	0.684963	-0.40255	1.6318
s__longum.subsp.longum	NSC	N milk	12	12	0.125144	0.903	0.903	0.0361258	-0.67	0.62	-0.0527788	0.684963	0	1.55135
s__longum.subsp.longum	NSC	GOS	12	12	-1.70297	0.117	0.14	-0.491606	-2.31	0.08	-0.0527788	0.684963	0.242852	1.68012
s__longum.subsp.longum	LF	N milk	12	12	-2.61861	0.024	0.067	-0.755927	-1.85	-0.18	-0.40255	1.6318	0	1.55135
s__longum.subsp.longum	LF	GOS	12	12	-2.42544	0.034	0.067	-0.700164	-2.83	-0.11	-0.40255	1.6318	0.242852	1.68012
s__longum.subsp.longum	N milk	GOS	12	12	-1.80739	0.098	0.14	-0.521749	-2.53	-0.0068	0	1.55135	0.242852	1.68012
unassigned species	NSC	LF	12	12	1.5089	0.159	0.477	0.435583	-0.43	0.82	0	1.57124	0	1.52918
unassigned species	NSC	N milk	12	12	0.828449	0.425	0.592	0.239153	-0.91	0.67	0	1.57124	-0.840353	1.37017
unassigned species	NSC	GOS	12	12	-0.709218	0.493	0.592	-0.204733	-1.07	0.3	0	1.57124	0	1.11248
unassigned species	LF	N milk	12	12	-0.171467	0.867	0.867	-0.0494982	-0.78	0.59	0	1.52918	-0.840353	1.37017
unassigned species	LF	GOS	12	12	-1.90971	0.083	0.477	-0.551285	-0.94	-0.29	0	1.52918	0	1.11248
unassigned species	N milk	GOS	12	12	-0.990676	0.343	0.592	-0.285984	-0.72	0.49	-0.840353	1.37017	0	1.11248

## Sheet: All genera
Genus	Group1	Group2	n1	n2	t-test statistic	p-value	q-value	Cohen's d	CI 95% low	CI 95% high	Median Group1	IQR Group1	Median Group2	IQR Group2
f__Christensenellaceae	NSC	LF	12	12	-0.603717	0.558	0.67	-0.174278	-0.82	0.45	-1.67833	0.759017	-0.290959	2.32805
f__Christensenellaceae	NSC	N milk	12	12	1.10296	0.294	0.468	0.318396	-0.22	1.26	-1.67833	0.759017	-2.67187	3.09123
f__Christensenellaceae	NSC	GOS	12	12	0.388543	0.705	0.705	0.112163	-0.46	1.09	-1.67833	0.759017	-2.05825	2.91084
f__Christensenellaceae	LF	N milk	12	12	2.0648	0.063	0.38	0.596056	0.36	1	-0.290959	2.32805	-2.67187	3.09123
f__Christensenellaceae	LF	GOS	12	12	1.55536	0.148	0.444	0.448994	0.2	0.82	-0.290959	2.32805	-2.05825	2.91084
f__Christensenellaceae	N milk	GOS	12	12	-1.06009	0.312	0.468	-0.306022	-0.69	0.31	-2.67187	3.09123	-2.05825	2.91084
f__Clostridiaceae g__Clostridium	NSC	LF	12	12	-0.707917	0.494	0.701	-0.204358	-0.71	0.55	-1.1465	1.90117	-0.813729	1.31428
f__Clostridiaceae g__Clostridium	NSC	N milk	12	12	0.540227	0.6	0.701	0.15595	-0.29	1.76	-1.1465	1.90117	-1.38067	1.10352
f__Clostridiaceae g__Clostridium	NSC	GOS	12	12	1.61146	0.135	0.27	0.465189	-0.1	1.51	-1.1465	1.90117	-1.72331	0.970785
f__Clostridiaceae g__Clostridium	LF	N milk	12	12	1.61409	0.135	0.27	0.465949	-0.05	1.09	-0.813729	1.31428	-1.38067	1.10352
f__Clostridiaceae g__Clostridium	LF	GOS	12	12	1.77028	0.104	0.27	0.511035	-0.00017	1.06	-0.813729	1.31428	-1.72331	0.970785
f__Clostridiaceae g__Clostridium	N milk	GOS	12	12	0.394261	0.701	0.701	0.113813	-1.48	0.5	-1.38067	1.10352	-1.72331	0.970785
f__Coriobacteriaceae	NSC	LF	12	12	2.99943	0.012	0.073	0.86586	0.43	1.46	-1.03956	1.9136	-1.57653	2.1811
f__Coriobacteriaceae	NSC	N milk	12	12	0.172269	0.866	0.877	0.0497297	-0.45	1.12	-1.03956	1.9136	0	2.63215
f__Coriobacteriaceae	NSC	GOS	12	12	0.424969	0.679	0.877	0.122678	-0.42	1.1	-1.03956	1.9136	0	2.68773
f__Coriobacteriaceae	LF	N milk	12	12	-0.440277	0.668	0.877	-0.127097	-0.62	1.08	-1.57653	2.1811	0	2.63215
f__Coriobacteriaceae	LF	GOS	12	12	-0.158704	0.877	0.877	-0.0458139	-0.51	1	-1.57653	2.1811	0	2.68773
f__Coriobacteriaceae	N milk	GOS	12	12	1.57729	0.143	0.429	0.455324	0.29	0.79	0	2.63215	0	2.68773
f__Erysipelotrichaceae	NSC	LF	12	12	2.96445	0.013	0.077	0.855762	0.29	1.71	-1.20745	2.00501	-1.53753	2.19382
f__Erysipelotrichaceae	NSC	N milk	12	12	-1.33198	0.21	0.21	-0.384509	-2.91	0.14	-1.20745	2.00501	-1.02553	2.25069
f__Erysipelotrichaceae	NSC	GOS	12	12	-1.92282	0.081	0.121	-0.555071	-4.61	0.06	-1.20745	2.00501	-0.242342	1.41505
f__Erysipelotrichaceae	LF	N milk	12	12	-1.98929	0.072	0.121	-0.574259	-6.13	0.04	-1.53753	2.19382	-1.02553	2.25069
f__Erysipelotrichaceae	LF	GOS	12	12	-2.41213	0.034	0.104	-0.696322	-7.2	-0.04	-1.53753	2.19382	-0.242342	1.41505
f__Erysipelotrichaceae	N milk	GOS	12	12	-1.7303	0.111	0.133	-0.499494	-1.47	0.07	-1.02553	2.25069	-0.242342	1.41505
f__Lachnospiraceae	NSC	LF	12	12	-2.02648	0.068	0.068	-0.584995	-2.39	-0.01	1.09139	0.226841	1.40046	0.465633
f__Lachnospiraceae	NSC	N milk	12	12	14.7312	1.38e-08	8.28e-08	4.25253	3.25	6.55	1.09139	0.226841	0.209568	0.585043
f__Lachnospiraceae	NSC	GOS	12	12	7.96045	6.85e-06	1.03e-05	2.29798	1.54	4.54	1.09139	0.226841	-0.183704	0.846994
f__Lachnospiraceae	LF	N milk	12	12	12.4551	7.93e-08	2.38e-07	3.59548	2.33	8.06	1.40046	0.465633	0.209568	0.585043
f__Lachnospiraceae	LF	GOS	12	12	10.6331	3.99e-07	7.98e-07	3.06952	2.09	6.88	1.40046	0.465633	-0.183704	0.846994
f__Lachnospiraceae	N milk	GOS	12	12	2.60783	0.024	0.029	0.752816	0.3	1.61	0.209568	0.585043	-0.183704	0.846994
f__Lachnospiraceae g__Clostridium	NSC	LF	12	12	-1.78981	0.101	0.152	-0.516672	-1.67	0.07	0	1.73532	-0.0985014	1.83867
f__Lachnospiraceae g__Clostridium	NSC	N milk	12	12	2.12047	0.058	0.115	0.612128	0.03	1.82	0	1.73532	-0.324668	1.89431
f__Lachnospiraceae g__Clostridium	NSC	GOS	12	12	0.91402	0.38	0.456	0.263855	-0.23	1.98	0	1.73532	-0.435582	1.04764
f__Lachnospiraceae g__Clostridium	LF	N milk	12	12	2.71639	0.02	0.115	0.784153	0.14	4.79	-0.0985014	1.83867	-0.324668	1.89431
f__Lachnospiraceae g__Clostridium	LF	GOS	12	12	2.1215	0.057	0.115	0.612424	0.04	2.62	-0.0985014	1.83867	-0.435582	1.04764
f__Lachnospiraceae g__Clostridium	N milk	GOS	12	12	0.107868	0.916	0.916	0.0311387	-0.42	1	-0.324668	1.89431	-0.435582	1.04764
f__Rikenellaceae	NSC	LF	12	12	1.68658	0.12	0.24	0.486872	-0.07	5.05	-1.07233	1.45493	-1.46643	1.42074
f__Rikenellaceae	NSC	N milk	12	12	1.30766	0.218	0.327	0.377489	-0.2	8.24	-1.07233	1.45493	-1.49883	1.44465
f__Rikenellaceae	NSC	GOS	12	12	2.19119	0.051	0.153	0.632542	0.02	4.67	-1.07233	1.45493	-1.73925	1.79739
f__Rikenellaceae	LF	N milk	12	12	0.192354	0.851	0.851	0.0555278	-0.37	3.09	-1.46643	1.42074	-1.49883	1.44465
f__Rikenellaceae	LF	GOS	12	12	2.45257	0.032	0.153	0.707995	0.17	1.74	-1.46643	1.42074	-1.73925	1.79739
f__Rikenellaceae	N milk	GOS	12	12	0.404821	0.693	0.832	0.116862	-1.21	0.46	-1.49883	1.44465	-1.73925	1.79739
f__Ruminococcaceae	NSC	LF	12	12	2.69142	0.021	0.063	0.776947	0.6	2.64	-1.05195	1.61031	-1.92311	1.44245
f__Ruminococcaceae	NSC	N milk	12	12	0.857819	0.409	0.509	0.247631	-0.24	1.75	-1.05195	1.61031	-1.60203	2.43063
f__Ruminococcaceae	NSC	GOS	12	12	5.3765	0.000225	0.001	1.55206	0.92	5.1	-1.05195	1.61031	-1.9087	1.75248
f__Ruminococcaceae	LF	N milk	12	12	-0.82958	0.424	0.509	-0.239479	-0.71	1.15	-1.92311	1.44245	-1.60203	2.43063
f__Ruminococcaceae	LF	GOS	12	12	-0.121002	0.906	0.906	-0.0349301	-0.41	2.38	-1.92311	1.44245	-1.9087	1.75248
f__Ruminococcaceae	N milk	GOS	12	12	0.89685	0.389	0.509	0.258898	-0.9	0.66	-1.60203	2.43063	-1.9087	1.75248
f__S24-7	NSC	LF	12	12	0.689094	0.505	0.758	0.198924	-0.31	0.98	0	1.82133	0	1.94899
f__S24-7	NSC	N milk	12	12	2.62182	0.024	0.071	0.756853	0.27	1.69	0	1.82133	0	1.96667
f__S24-7	NSC	GOS	12	12	-0.120454	0.906	0.906	-0.034772	-0.47	0.75	0	1.82133	0	0.560327
f__S24-7	LF	N milk	12	12	3.34239	0.007	0.039	0.964866	0.51	1.75	0	1.94899	0	1.96667
f__S24-7	LF	GOS	12	12	-0.364446	0.722	0.866	-0.105207	-0.53	0.69	0	1.94899	0	0.560327
f__S24-7	N milk	GOS	12	12	-1.26905	0.231	0.462	-0.366344	-0.85	0.19	0	1.96667	0	0.560327
f__[Barnesiellaceae]	NSC	LF	12	12	1.83239	0.094	0.364	0.528967	0.29	0.91	0	0.126239	0	0.245599
f__[Barnesiellaceae]	NSC	N milk	12	12	1.51176	0.159	0.364	0.436408	0.29	0.77	0	0.126239	0	0.195092
f__[Barnesiellaceae]	NSC	GOS	12	12	1.42372	0.182	0.364	0.410993	0.29	0.73	0	0.126239	0	0.207595
f__[Barnesiellaceae]	LF	N milk	12	12	-1.04175	0.32	0.384	-0.300729	-0.63	0.43	0	0.245599	0	0.195092
f__[Barnesiellaceae]	LF	GOS	12	12	-1.13989	0.279	0.384	-0.329058	-0.68	0.43	0	0.245599	0	0.207595
f__[Barnesiellaceae]	N milk	GOS	12	12	0.301028	0.769	0.769	0.0868993	-0.53	0.57	0	0.195092	0	0.207595
f__[Mogibacteriaceae]	NSC	LF	12	12	1.30826	0.217	0.484	0.377663	-0.65	0.78	0	2.21055	-1.88107	2.51481
f__[Mogibacteriaceae]	NSC	N milk	12	12	0.630056	0.542	0.664	0.181881	-0.32	1.13	0	2.21055	0	3.24118
f__[Mogibacteriaceae]	NSC	GOS	12	12	-0.57303	0.578	0.664	-0.16542	-0.63	0.8	0	2.21055	0	0.747466
f__[Mogibacteriaceae]	LF	N milk	12	12	-0.446136	0.664	0.664	-0.128789	-0.66	0.62	-1.88107	2.51481	0	3.24118
f__[Mogibacteriaceae]	LF	GOS	12	12	-1.31764	0.214	0.484	-0.380369	-0.94	0.23	-1.88107	2.51481	0	0.747466
f__[Mogibacteriaceae]	N milk	GOS	12	12	-1.23726	0.242	0.484	-0.357167	-0.94	-0.29	0	3.24118	0	0.747466
g__Akkermansia	NSC	LF	12	12	3.33482	0.007	0.007	0.962679	0.6	1.63	0.770372	1.09857	0.338239	0.984812
g__Akkermansia	NSC	N milk	12	12	5.48226	0.000191	0.000291	1.58259	0.92	5.38	0.770372	1.09857	-0.203982	0.605257
g__Akkermansia	NSC	GOS	12	12	5.47384	0.000194	0.000291	1.58016	0.94	5.26	0.770372	1.09857	-0.533853	0.967911
g__Akkermansia	LF	N milk	12	12	5.47626	0.000193	0.000291	1.58086	0.92	5.33	0.338239	0.984812	-0.203982	0.605257
g__Akkermansia	LF	GOS	12	12	5.6151	0.000157	0.000291	1.62094	0.94	8.73	0.338239	0.984812	-0.533853	0.967911
g__Akkermansia	N milk	GOS	12	12	3.59599	0.004	0.005	1.03807	0.69	1.8	-0.203982	0.605257	-0.533853	0.967911
g__Alistipes	NSC	LF	12	12	3.97364	0.002	0.004	1.14709	0.85	1.8	-0.501198	0.879613	-0.534762	0.784821
g__Alistipes	NSC	N milk	12	12	3.69009	0.004	0.005	1.06524	0.31	5.45	-0.501198	0.879613	-1.17205	0.863866
g__Alistipes	NSC	GOS	12	12	17.2115	2.66e-09	1.6e-08	4.96852	3.79	9.31	-0.501198	0.879613	-1.30558	0.938501
g__Alistipes	LF	N milk	12	12	2.30788	0.042	0.05	0.666229	0.04	6.02	-0.534762	0.784821	-1.17205	0.863866
g__Alistipes	LF	GOS	12	12	10.7104	3.71e-07	1.11e-06	3.09184	2.01	6.78	-0.534762	0.784821	-1.30558	0.938501
g__Alistipes	N milk	GOS	12	12	0.319565	0.755	0.755	0.0922504	-1.13	0.48	-1.17205	0.863866	-1.30558	0.938501
g__Anaerostipes	NSC	LF	12	12	-0.33614	0.743	0.838	-0.0970352	-0.56	1.42	-0.488097	1.21843	-0.608301	0.788026
g__Anaerostipes	NSC	N milk	12	12	0.726417	0.483	0.724	0.209699	-0.29	1.39	-0.488097	1.21843	-0.990593	1.72606
g__Anaerostipes	NSC	GOS	12	12	0.729836	0.481	0.724	0.210685	-0.39	1.02	-0.488097	1.21843	-0.0949376	2.74776
g__Anaerostipes	LF	N milk	12	12	2.2113	0.049	0.295	0.638348	0.12	1.38	-0.608301	0.788026	-0.990593	1.72606
g__Anaerostipes	LF	GOS	12	12	1.11962	0.287	0.724	0.323207	-0.25	1.12	-0.608301	0.788026	-0.0949376	2.74776
g__Anaerostipes	N milk	GOS	12	12	0.208892	0.838	0.838	0.060302	-0.41	1.05	-0.990593	1.72606	-0.0949376	2.74776
g__Bacteroides	NSC	LF	12	12	-3.15381	0.009	0.011	-0.910427	-1.58	-0.51	3.08633	0.586684	3.10938	0.559818
g__Bacteroides	NSC	N milk	12	12	1.17138	0.266	0.266	0.338149	-0.25	0.89	3.08633	0.586684	2.99585	0.741521
g__Bacteroides	NSC	GOS	12	12	5.28547	0.000258	0.000433	1.52578	1.09	2.63	3.08633	0.586684	2.34294	1.25328
g__Bacteroides	LF	N milk	12	12	5.21284	0.000289	0.000433	1.50482	1.14	2.63	3.10938	0.559818	2.99585	0.741521
g__Bacteroides	LF	GOS	12	12	9.00968	2.07e-06	1.24e-05	2.60087	2	4.74	3.10938	0.559818	2.34294	1.25328
g__Bacteroides	N milk	GOS	12	12	8.04339	6.2e-06	1.86e-05	2.32193	1.84	3.53	2.99585	0.741521	2.34294	1.25328
g__Bifidobacterium	NSC	LF	12	12	-1.36187	0.2	0.24	-0.393137	-1.33	0.15	2.2899	1.80883	2.47106	1.53674
g__Bifidobacterium	NSC	N milk	12	12	-7.35706	1.44e-05	4.32e-05	-2.1238	-4.04	-1.36	2.2899	1.80883	3.50112	0.857789
g__Bifidobacterium	NSC	GOS	12	12	-4.29904	0.001	0.002	-1.24103	-5.71	-0.44	2.2899	1.80883	3.99099	0.970153
g__Bifidobacterium	LF	N milk	12	12	-7.45813	1.26e-05	4.32e-05	-2.15298	-3.96	-1.35	2.47106	1.53674	3.50112	0.857789
g__Bifidobacterium	LF	GOS	12	12	-4.23451	0.001	0.002	-1.2224	-5.45	-0.41	2.47106	1.53674	3.99099	0.970153
g__Bifidobacterium	N milk	GOS	12	12	-0.699478	0.499	0.499	-0.201922	-3.04	0.26	3.50112	0.857789	3.99099	0.970153
g__Bilophila	NSC	LF	12	12	0.114464	0.911	0.911	0.0330428	-0.4	1.06	0	1.43422	0	1.99458
g__Bilophila	NSC	N milk	12	12	-1.46155	0.172	0.392	-0.421913	-1.08	0.14	0	1.43422	0	0
g__Bilophila	NSC	GOS	12	12	-1.18513	0.261	0.392	-0.342118	-1.07	0.24	0	1.43422	0	0
g__Bilophila	LF	N milk	12	12	-1.56006	0.147	0.392	-0.45035	-0.95	0.07	0	1.99458	0	0
g__Bilophila	LF	GOS	12	12	-1.30602	0.218	0.392	-0.377015	-0.94	0.29	0	1.99458	0	0
g__Bilophila	N milk	GOS	12	12	1	0.339	0.407	0.288675	0.29	0.55	0	0	0	0
g__Blautia	NSC	LF	12	12	8.82936	2.53e-06	5.06e-06	2.54882	2.22	4.19	2.32657	1.12622	2.01409	1.17311
g__Blautia	NSC	N milk	12	12	-4.35592	0.001	0.001	-1.25745	-2.34	-0.73	2.32657	1.12622	2.66557	1.4075
g__Blautia	NSC	GOS	12	12	-6.11219	7.6e-05	0.000114	-1.76444	-3.99	-1	2.32657	1.12622	2.78057	1.30949
g__Blautia	LF	N milk	12	12	-11.7625	1.43e-07	4.29e-07	-3.39555	-8.5	-2.1	2.01409	1.17311	2.66557	1.4075
g__Blautia	LF	GOS	12	12	-12.7857	6.05e-08	3.63e-07	-3.69091	-8.56	-2.7	2.01409	1.17311	2.78057	1.30949
g__Blautia	N milk	GOS	12	12	-4.16635	0.002	0.002	-1.20272	-2.53	-0.58	2.66557	1.4075	2.78057	1.30949
g__Butyricicoccus	NSC	LF	12	12	2.20088	0.05	0.3	0.63534	0.3	1.07	-1.40084	1.28605	-1.62004	0.934976
g__Butyricicoccus	NSC	N milk	12	12	1.21568	0.25	0.738	0.350937	-0.16	3.05	-1.40084	1.28605	-1.8294	2.47904
g__Butyricicoccus	NSC	GOS	12	12	0.558858	0.587	0.738	0.161328	-0.39	1.85	-1.40084	1.28605	-1.64707	2.49629
g__Butyricicoccus	LF	N milk	12	12	0.698276	0.5	0.738	0.201575	-0.27	2.06	-1.62004	0.934976	-1.8294	2.47904
g__Butyricicoccus	LF	GOS	12	12	0.140389	0.891	0.891	0.0405268	-0.49	1.34	-1.62004	0.934976	-1.64707	2.49629
g__Butyricicoccus	N milk	GOS	12	12	-0.517043	0.615	0.738	-0.149258	-0.49	1.09	-1.8294	2.47904	-1.64707	2.49629
g__Butyrivibrio	NSC	LF	12	12	1.43096	0.18	0.18	0.413084	0.29	0.77	0	0	0	0
g__Butyrivibrio	NSC	N milk	12	12	1.44195	0.177	0.18	0.416256	0.29	0.78	0	0	0	0
g__Butyrivibrio	NSC	GOS	12	12	1.4666	0.17	0.18	0.42337	0.29	0.8	0	0	0	0
g__Butyrivibrio	LF	N milk	12	12	1.46229	0.172	0.18	0.422126	0.29	0.79	0	0	0	0
g__Butyrivibrio	LF	GOS	12	12	1.48312	0.166	0.18	0.428141	0.29	0.81	0	0	0	0
g__Butyrivibrio	N milk	GOS	12	12	1.46671	0.17	0.18	0.423402	0.29	0.8	0	0	0	0
g__Catenibacterium	NSC	LF	12	12	-1	0.339	0.339	-0.288675	-0.55	-0.29	0	0	0	0
g__Catenibacterium	NSC	N milk	12	12	-1	0.339	0.339	-0.288675	-0.55	-0.29	0	0	0	0
g__Catenibacterium	NSC	GOS	12	12	-1	0.339	0.339	-0.288675	-0.55	-0.29	0	0	0	0
g__Catenibacterium	LF	N milk	12	12	-1	0.339	0.339	-0.288675	-0.66	-0.29	0	0	0	0
g__Catenibacterium	LF	GOS	12	12	-1	0.339	0.339	-0.288675	-0.68	-0.29	0	0	0	0
g__Catenibacterium	N milk	GOS	12	12	-1	0.339	0.339	-0.288675	-0.68	-0.29	0	0	0	0
g__Collinsella	NSC	LF	12	12	0.689889	0.505	0.505	0.199154	-0.34	1.22	1.52296	1.17468	1.64783	1.0594
g__Collinsella	NSC	N milk	12	12	-1.01128	0.334	0.401	-0.29193	-2.43	0.21	1.52296	1.17468	2.35812	1.5427
g__Collinsella	NSC	GOS	12	12	-3.29914	0.007	0.021	-0.95238	-3.25	-0.3	1.52296	1.17468	2.5603	0.994326
g__Collinsella	LF	N milk	12	12	-1.25747	0.235	0.352	-0.363001	-3.37	0.22	1.64783	1.0594	2.35812	1.5427
g__Collinsella	LF	GOS	12	12	-5.16923	0.000309	0.002	-1.49223	-5.26	-0.63	1.64783	1.0594	2.5603	0.994326
g__Collinsella	N milk	GOS	12	12	-2.23366	0.047	0.094	-0.644803	-1.57	-0.42	2.35812	1.5427	2.5603	0.994326
g__Coprococcus	NSC	LF	12	12	2.45399	0.032	0.048	0.708406	0.23	1.35	1.51837	0.434621	1.28305	0.673896
g__Coprococcus	NSC	N milk	12	12	-2.06701	0.063	0.076	-0.596694	-0.99	-0.31	1.51837	0.434621	1.58309	0.479839
g__Coprococcus	NSC	GOS	12	12	-5.0438	0.000376	0.001	-1.45602	-2.85	-1.24	1.51837	0.434621	1.60596	0.379145
g__Coprococcus	LF	N milk	12	12	-4.59056	0.000777	0.002	-1.32518	-2.21	-0.98	1.28305	0.673896	1.58309	0.479839
g__Coprococcus	LF	GOS	12	12	-6.46604	4.64e-05	0.000278	-1.86659	-3.13	-1.4	1.28305	0.673896	1.60596	0.379145
g__Coprococcus	N milk	GOS	12	12	-0.398655	0.698	0.698	-0.115082	-1.72	0.39	1.58309	0.479839	1.60596	0.379145
g__Desulfovibrio	NSC	LF	12	12	1.68508	0.12	0.24	0.48644	0.31	0.87	0	0.499261	0	2.02092
g__Desulfovibrio	NSC	N milk	12	12	1.93599	0.079	0.24	0.558873	0.34	0.98	0	0.499261	0	1.83885
g__Desulfovibrio	NSC	GOS	12	12	1.83468	0.094	0.24	0.529627	0.29	0.88	0	0.499261	0	1.68614
g__Desulfovibrio	LF	N milk	12	12	1.14139	0.278	0.388	0.32949	-0.4	0.68	0	2.02092	0	1.83885
g__Desulfovibrio	LF	GOS	12	12	-0.608673	0.555	0.555	-0.175709	-0.57	0.5	0	2.02092	0	1.68614
g__Desulfovibrio	N milk	GOS	12	12	-1.03506	0.323	0.388	-0.298796	-0.71	0.3	0	1.83885	0	1.68614
g__Dialister	NSC	LF	12	12	1.5361	0.153	0.47	0.443435	-0.13	0.82	-0.320027	0.931551	-0.843619	1.07244
g__Dialister	NSC	N milk	12	12	1.33081	0.21	0.47	0.384171	-0.11	0.88	-0.320027	0.931551	-0.628633	1.61786
g__Dialister	NSC	GOS	12	12	1.2551	0.235	0.47	0.362318	-0.18	1.1	-0.320027	0.931551	-0.271348	1.64078
g__Dialister	LF	N milk	12	12	-0.0774371	0.94	0.94	-0.0223542	-0.49	0.85	-0.843619	1.07244	-0.628633	1.61786
g__Dialister	LF	GOS	12	12	-0.45867	0.655	0.786	-0.132407	-0.71	0.66	-0.843619	1.07244	-0.271348	1.64078
g__Dialister	N milk	GOS	12	12	-0.48339	0.638	0.786	-0.139543	-0.52	0.76	-0.628633	1.61786	-0.271348	1.64078
g__Dorea	NSC	LF	12	12	-4.98113	0.000415	0.000498	-1.43793	-2.83	-0.84	2.04274	0.582706	2.1285	0.547029
g__Dorea	NSC	N milk	12	12	6.42545	4.91e-05	7.36e-05	1.85487	0.85	7.72	2.04274	0.582706	1.58585	0.56919
g__Dorea	NSC	GOS	12	12	7.45187	1.27e-05	2.54e-05	2.15117	1.5	4.64	2.04274	0.582706	1.34377	0.544892
g__Dorea	LF	N milk	12	12	10.6711	3.85e-07	1.32e-06	3.08047	1.75	11.04	2.1285	0.547029	1.58585	0.56919
g__Dorea	LF	GOS	12	12	10.5318	4.39e-07	1.32e-06	3.04027	2.26	8.59	2.1285	0.547029	1.34377	0.544892
g__Dorea	N milk	GOS	12	12	4.475	0.000939	0.000939	1.29182	0.99	3.13	1.58585	0.56919	1.34377	0.544892
g__Enterococcus	NSC	LF	12	12	1.31504	0.215	0.32	0.37962	0.29	0.71	0	0	0	0
g__Enterococcus	NSC	N milk	12	12	1.39494	0.191	0.32	0.402684	0.29	0.75	0	0	0	0
g__Enterococcus	NSC	GOS	12	12	1.16825	0.267	0.32	0.337246	0.29	0.68	0	0	0	0
g__Enterococcus	LF	N milk	12	12	1.47888	0.167	0.32	0.426917	0.29	0.81	0	0	0	0
g__Enterococcus	LF	GOS	12	12	0.514298	0.617	0.617	0.148465	-0.55	0.55	0	0	0	0
g__Enterococcus	N milk	GOS	12	12	-1.18326	0.262	0.32	-0.341578	-0.64	-0.29	0	0	0	0
g__Faecalibacterium	NSC	LF	12	12	16.6174	3.86e-09	2.32e-08	4.79702	3.61	8.3	2.43359	0.547898	1.79629	0.810044
g__Faecalibacterium	NSC	N milk	12	12	13.1193	4.63e-08	1.39e-07	3.78721	3.17	6.21	2.43359	0.547898	1.7936	0.935301
g__Faecalibacterium	NSC	GOS	12	12	3.88271	0.003	0.004	1.12084	0.86	2.12	2.43359	0.547898	2.16246	0.5967
g__Faecalibacterium	LF	N milk	12	12	1.36821	0.199	0.199	0.394969	-0.13	1.07	1.79629	0.810044	1.7936	0.935301
g__Faecalibacterium	LF	GOS	12	12	-3.28107	0.007	0.009	-0.947163	-2.87	-0.3	1.79629	0.810044	2.16246	0.5967
g__Faecalibacterium	N milk	GOS	12	12	-3.83502	0.003	0.004	-1.10708	-3.16	-0.35	1.7936	0.935301	2.16246	0.5967
g__Gemmiger	NSC	LF	12	12	8.20006	5.16e-06	3.1e-05	2.36715	1.85	4.38	1.21538	1.04459	0.433865	1.42177
g__Gemmiger	NSC	N milk	12	12	1.54706	0.15	0.225	0.446599	-0.13	3.78	1.21538	1.04459	0.777248	1.1166
g__Gemmiger	NSC	GOS	12	12	1.08878	0.3	0.36	0.314305	-0.45	0.74	1.21538	1.04459	1.18959	1.24119
g__Gemmiger	LF	N milk	12	12	-1.7039	0.116	0.225	-0.491874	-1.9	-0.37	0.433865	1.42177	0.777248	1.1166
g__Gemmiger	LF	GOS	12	12	-5.68236	0.000142	0.000426	-1.64036	-4.21	-0.98	0.433865	1.42177	1.18959	1.24119
g__Gemmiger	N milk	GOS	12	12	-0.849609	0.414	0.414	-0.245261	-3.85	0.22	0.777248	1.1166	1.18959	1.24119
g__Lachnobacterium	NSC	LF	12	12	-0.557215	0.589	0.589	-0.160854	-0.55	0.68	0	0	0	0
g__Lachnobacterium	NSC	N milk	12	12	1.45482	0.174	0.348	0.419972	-0.43	0.8	0	0	0	0.0649584
g__Lachnobacterium	NSC	GOS	12	12	1.11413	0.289	0.434	0.321623	-0.43	0.66	0	0	0	0
g__Lachnobacterium	LF	N milk	12	12	1.64216	0.129	0.348	0.47405	0.29	0.8	0	0	0	0.0649584
g__Lachnobacterium	LF	GOS	12	12	1.48193	0.166	0.348	0.427796	0.29	0.79	0	0	0	0
g__Lachnobacterium	N milk	GOS	12	12	-0.614319	0.551	0.589	-0.177339	-0.61	0.43	0	0.0649584	0	0
g__Lachnospira	NSC	LF	12	12	4.59647	0.000769	0.000923	1.32689	1.02	3	-0.0189332	0.797366	-0.0842554	0.770468
g__Lachnospira	NSC	N milk	12	12	18.2278	1.44e-09	8.64e-09	5.26192	4.56	7.98	-0.0189332	0.797366	-0.569083	0.53972
g__Lachnospira	NSC	GOS	12	12	10.5965	4.13e-07	1.24e-06	3.05894	2.49	4.6	-0.0189332	0.797366	-0.416978	0.382922
g__Lachnospira	LF	N milk	12	12	6.78583	3.01e-05	4.52e-05	1.9589	1	6.3	-0.0842554	0.770468	-0.569083	0.53972
g__Lachnospira	LF	GOS	12	12	9.26225	1.58e-06	3.16e-06	2.67378	2.08	4.13	-0.0842554	0.770468	-0.416978	0.382922
g__Lachnospira	N milk	GOS	12	12	-0.184093	0.857	0.857	-0.0531431	-0.91	0.45	-0.569083	0.53972	-0.416978	0.382922
g__Megamonas	NSC	LF	12	12	-1.84928	0.091	0.369	-0.533841	-0.93	-0.29	0	0.150718	0	0.276583
g__Megamonas	NSC	N milk	12	12	-1.63694	0.13	0.369	-0.472544	-0.83	-0.29	0	0.150718	0	0.323239
g__Megamonas	NSC	GOS	12	12	-0.956772	0.359	0.431	-0.276196	-0.68	0.43	0	0.150718	0	0.306593
g__Megamonas	LF	N milk	12	12	-1.22504	0.246	0.369	-0.353637	-0.68	0.43	0	0.276583	0	0.323239
g__Megamonas	LF	GOS	12	12	-0.0128587	0.99	0.99	-0.00371198	-0.6	0.51	0	0.276583	0	0.306593
g__Megamonas	N milk	GOS	12	12	1.34296	0.206	0.369	0.387681	0.29	0.72	0	0.323239	0	0.306593
g__Megasphaera	NSC	LF	12	12	-1.44679	0.176	0.235	-0.417652	-0.78	-0.29	0	0	0	0
g__Megasphaera	NSC	N milk	12	12	-1.28721	0.224	0.235	-0.371584	-0.68	-0.29	0	0	0	0
g__Megasphaera	NSC	GOS	12	12	-1.25539	0.235	0.235	-0.3624	-0.68	-0.29	0	0	0	0
g__Megasphaera	LF	N milk	12	12	1.26129	0.233	0.235	0.364103	0.29	0.68	0	0	0	0
g__Megasphaera	LF	GOS	12	12	1.47017	0.17	0.235	0.4244	0.29	0.8	0	0	0	0
g__Megasphaera	N milk	GOS	12	12	1.34746	0.205	0.235	0.388978	0.29	0.72	0	0	0	0
g__Methanobrevibacter	NSC	LF	12	12	1.68311	0.12	0.24	0.485873	-0.05	1.29	0	0.615735	-0.203982	1.47181
g__Methanobrevibacter	NSC	N milk	12	12	3.3021	0.007	0.042	0.953234	0.66	1.55	0	0.615735	-0.346197	1.10669
g__Methanobrevibacter	NSC	GOS	12	12	1.16144	0.27	0.324	0.33528	-0.21	0.95	0	0.615735	0	1.44145
g__Methanobrevibacter	LF	N milk	12	12	0.440694	0.668	0.668	0.127217	-0.45	0.87	-0.203982	1.47181	-0.346197	1.10669
g__Methanobrevibacter	LF	GOS	12	12	-1.69476	0.118	0.24	-0.489235	-1.1	0.03	-0.203982	1.47181	0	1.44145
g__Methanobrevibacter	N milk	GOS	12	12	-1.44957	0.175	0.262	-0.418455	-1.14	0.15	-0.346197	1.10669	0	1.44145
g__Mitsuokella	NSC	LF	12	12	-1	0.339	0.339	-0.288675	-0.55	-0.29	0	0	0	0
g__Mitsuokella	NSC	N milk	12	12	-1	0.339	0.339	-0.288675	-0.55	-0.29	0	0	0	0
g__Mitsuokella	NSC	GOS	12	12	-1	0.339	0.339	-0.288675	-0.68	-0.29	0	0	0	0
g__Mitsuokella	LF	N milk	12	12	-1	0.339	0.339	-0.288675	-0.55	-0.29	0	0	0	0
g__Mitsuokella	LF	GOS	12	12	-1	0.339	0.339	-0.288675	-0.68	-0.29	0	0	0	0
g__Mitsuokella	N milk	GOS	12	12	-1	0.339	0.339	-0.288675	-0.55	-0.29	0	0	0	0
g__Odoribacter	NSC	LF	12	12	-1.29125	0.223	0.331	-0.372752	-0.76	0.43	-2.93718	1.49555	-2.48126	2.64215
g__Odoribacter	NSC	N milk	12	12	-1.94748	0.077	0.155	-0.562189	-1.19	0.01	-2.93718	1.49555	0	2.65849
g__Odoribacter	NSC	GOS	12	12	0.0989222	0.923	0.923	0.0285564	-0.37	2.07	-2.93718	1.49555	-3.06284	1.86803
g__Odoribacter	LF	N milk	12	12	-1.14568	0.276	0.331	-0.33073	-0.85	0.6	-2.48126	2.64215	0	2.65849
g__Odoribacter	LF	GOS	12	12	2.0271	0.068	0.155	0.585173	0.42	1.55	-2.48126	2.64215	-3.06284	1.86803
g__Odoribacter	N milk	GOS	12	12	2.25138	0.046	0.155	0.649919	0.18	1.18	0	2.65849	-3.06284	1.86803
g__Oscillospira	NSC	LF	12	12	-3.10587	0.01	0.01	-0.896587	-6.1	-0.2	1.3045	0.647084	1.67838	0.583812
g__Oscillospira	NSC	N milk	12	12	14.441	1.7e-08	3.4e-08	4.16876	3.46	6.07	1.3045	0.647084	0.672264	0.979585
g__Oscillospira	NSC	GOS	12	12	21.3849	2.6e-10	1.56e-09	6.17328	4.99	9.32	1.3045	0.647084	0.160904	0.951149
g__Oscillospira	LF	N milk	12	12	11.4118	1.95e-07	2.92e-07	3.29432	2.24	6.3	1.67838	0.583812	0.672264	0.979585
g__Oscillospira	LF	GOS	12	12	15.3725	8.8e-09	2.64e-08	4.43765	3.19	8.91	1.67838	0.583812	0.160904	0.951149
g__Oscillospira	N milk	GOS	12	12	7.02343	2.2e-05	2.64e-05	2.02749	1.32	4.45	0.672264	0.979585	0.160904	0.951149
g__Parabacteroides	NSC	LF	12	12	-0.324711	0.751	0.751	-0.0937359	-0.86	0.49	1.02348	1.30401	0.955378	1.69051
g__Parabacteroides	NSC	N milk	12	12	0.493811	0.631	0.751	0.142551	-0.43	0.89	1.02348	1.30401	1.46977	1.80755
g__Parabacteroides	NSC	GOS	12	12	3.48139	0.005	0.015	1.00499	0.74	1.94	1.02348	1.30401	0.764666	1.60673
g__Parabacteroides	LF	N milk	12	12	0.69931	0.499	0.748	0.201873	-0.35	1.52	0.955378	1.69051	1.46977	1.80755
g__Parabacteroides	LF	GOS	12	12	5.04205	0.000377	0.002	1.45551	0.85	3.71	0.955378	1.69051	0.764666	1.60673
g__Parabacteroides	N milk	GOS	12	12	3.01791	0.012	0.023	0.871196	0.53	1.49	1.46977	1.80755	0.764666	1.60673
g__Paraprevotella	NSC	LF	12	12	1.48081	0.167	0.203	0.427473	0.29	0.81	0	0	0	0
g__Paraprevotella	NSC	N milk	12	12	1.48249	0.166	0.203	0.427959	0.29	0.81	0	0	0	0
g__Paraprevotella	NSC	GOS	12	12	1.47886	0.167	0.203	0.426911	0.29	0.81	0	0	0	0
g__Paraprevotella	LF	N milk	12	12	1.47052	0.169	0.203	0.424501	0.29	0.8	0	0	0	0
g__Paraprevotella	LF	GOS	12	12	1.47709	0.168	0.203	0.426398	0.29	0.8	0	0	0	0
g__Paraprevotella	N milk	GOS	12	12	1.32393	0.212	0.212	0.382187	0.29	0.71	0	0	0	0
g__Phascolarctobacterium	NSC	LF	12	12	-0.855762	0.41	0.857	-0.247037	-0.77	0.41	-0.208201	1.32329	0	0.444347
g__Phascolarctobacterium	NSC	N milk	12	12	0.184953	0.857	0.857	0.0533915	-0.42	1.19	-0.208201	1.32329	-0.114106	1.96821
g__Phascolarctobacterium	NSC	GOS	12	12	-0.302331	0.768	0.857	-0.0872755	-0.6	0.89	-0.208201	1.32329	-0.0699729	0.670103
g__Phascolarctobacterium	LF	N milk	12	12	1.52671	0.155	0.857	0.440724	-0.1	0.98	0	0.444347	-0.114106	1.96821
g__Phascolarctobacterium	LF	GOS	12	12	0.675147	0.514	0.857	0.194898	-0.3	1.47	0	0.444347	-0.0699729	0.670103
g__Phascolarctobacterium	N milk	GOS	12	12	-0.57399	0.578	0.857	-0.165697	-0.65	0.89	-0.114106	1.96821	-0.0699729	0.670103
g__Prevotella	NSC	LF	12	12	0.534966	0.603	0.818	0.154431	-0.75	0.57	0	0.829946	0	1.29671
g__Prevotella	NSC	N milk	12	12	0.103051	0.92	0.92	0.0297481	-0.58	0.71	0	0.829946	0	1.08638
g__Prevotella	NSC	GOS	12	12	2.97935	0.013	0.075	0.860064	0.53	1.43	0	0.829946	0	0.265628
g__Prevotella	LF	N milk	12	12	-0.42077	0.682	0.818	-0.121466	-0.57	1.3	0	1.29671	0	1.08638
g__Prevotella	LF	GOS	12	12	0.703557	0.496	0.818	0.203099	-0.29	1.22	0	1.29671	0	0.265628
g__Prevotella	N milk	GOS	12	12	2.21034	0.049	0.148	0.638071	0.15	1.25	0	1.08638	0	0.265628
g__RFN20	NSC	LF	12	12	1	0.339	0.339	0.288675	0.29	0.55	0	0	0	0
g__RFN20	NSC	N milk	12	12	1	0.339	0.339	0.288675	0.29	0.68	0	0	0	0
g__RFN20	NSC	GOS	12	12	1	0.339	0.339	0.288675	0.29	0.55	0	0	0	0
g__RFN20	LF	N milk	12	12	1	0.339	0.339	0.288675	0.29	0.62	0	0	0	0
g__RFN20	LF	GOS	12	12	-1	0.339	0.339	-0.288675	-0.55	-0.29	0	0	0	0
g__RFN20	N milk	GOS	12	12	-1	0.339	0.339	-0.288675	-0.68	-0.29	0	0	0	0
g__Roseburia	NSC	LF	12	12	0.378368	0.712	0.712	0.109225	-0.43	0.94	0.508303	1.52085	0.551862	1.69206
g__Roseburia	NSC	N milk	12	12	-1.22721	0.245	0.294	-0.354266	-1.14	0.2	0.508303	1.52085	0.94852	2.1973
g__Roseburia	NSC	GOS	12	12	1.5792	0.143	0.231	0.455876	-0.08	1.03	0.508303	1.52085	0.508608	2.08299
g__Roseburia	LF	N milk	12	12	-1.53151	0.154	0.231	-0.442109	-1.54	0.05	0.551862	1.69206	0.94852	2.1973
g__Roseburia	LF	GOS	12	12	1.54248	0.151	0.231	0.445276	-0.12	1.04	0.551862	1.69206	0.508608	2.08299
g__Roseburia	N milk	GOS	12	12	2.74411	0.019	0.115	0.792156	0.33	1.47	0.94852	2.1973	0.508608	2.08299
g__Ruminococcus	NSC	LF	12	12	1.70555	0.116	0.232	0.49235	0.23	1.66	0.772688	1.21424	0.473886	1.49385
g__Ruminococcus	NSC	N milk	12	12	4.73712	0.000612	0.004	1.36749	0.9	2.54	0.772688	1.21424	0.0917753	1.05748
g__Ruminococcus	NSC	GOS	12	12	2.17387	0.052	0.157	0.627541	0.39	1.12	0.772688	1.21424	0.267905	1.34
g__Ruminococcus	LF	N milk	12	12	0.337252	0.742	0.869	0.0973564	-0.33	1.47	0.473886	1.49385	0.0917753	1.05748
g__Ruminococcus	LF	GOS	12	12	-0.168477	0.869	0.869	-0.048635	-0.62	0.55	0.473886	1.49385	0.267905	1.34
g__Ruminococcus	N milk	GOS	12	12	-1.4558	0.173	0.259	-0.420253	-1.6	0.14	0.0917753	1.05748	0.267905	1.34
g__Slackia	NSC	LF	12	12	-1.06341	0.31	0.443	-0.30698	-0.67	0.19	0	2.43063	0	1.2017
g__Slackia	NSC	N milk	12	12	-1.17634	0.264	0.443	-0.339579	-0.85	0.41	0	2.43063	0	0
g__Slackia	NSC	GOS	12	12	-1.42895	0.181	0.443	-0.412502	-0.87	0.43	0	2.43063	0	0
g__Slackia	LF	N milk	12	12	-0.670828	0.516	0.516	-0.193651	-0.68	0.55	0	1.2017	0	0
g__Slackia	LF	GOS	12	12	-0.936137	0.369	0.443	-0.27024	-0.68	0.55	0	1.2017	0	0
g__Slackia	N milk	GOS	12	12	-1.1914	0.259	0.443	-0.343928	-0.66	-0.29	0	0	0	0
g__Streptococcus	NSC	LF	12	12	1.23168	0.244	0.407	0.355554	0.29	0.68	0	0	0	0
g__Streptococcus	NSC	N milk	12	12	1	0.339	0.407	0.288675	0.29	0.68	0	0	0	0
g__Streptococcus	NSC	GOS	12	12	1	0.339	0.407	0.288675	0.29	0.68	0	0	0	0
g__Streptococcus	LF	N milk	12	12	-1.11197	0.29	0.407	-0.321	-0.58	-0.29	0	0	0	0
g__Streptococcus	LF	GOS	12	12	-0.759217	0.464	0.464	-0.219167	-0.55	0.55	0	0	0	0
g__Streptococcus	N milk	GOS	12	12	1	0.339	0.407	0.288675	0.29	0.55	0	0	0	0
g__Succiniclasticum	NSC	LF	12	12	1	0.339	0.339	0.288675	0.29	0.68	0	0	0	0
g__Succiniclasticum	NSC	N milk	12	12	1	0.339	0.339	0.288675	0.29	0.68	0	0	0	0
g__Succiniclasticum	NSC	GOS	12	12	1	0.339	0.339	0.288675	0.29	0.55	0	0	0	0
g__Succiniclasticum	LF	N milk	12	12	1	0.339	0.339	0.288675	0.29	0.55	0	0	0	0
g__Succiniclasticum	LF	GOS	12	12	1	0.339	0.339	0.288675	0.29	0.55	0	0	0	0
g__Succiniclasticum	N milk	GOS	12	12	1	0.339	0.339	0.288675	0.29	0.55	0	0	0	0
g__Sutterella	NSC	LF	12	12	-6.29616	5.87e-05	7.04e-05	-1.81754	-4.39	-1.13	0.35198	0.817307	0.815811	0.690014
g__Sutterella	NSC	N milk	12	12	9.45668	1.29e-06	2.58e-06	2.72991	2.25	6.43	0.35198	0.817307	-0.0744831	0.767742
g__Sutterella	NSC	GOS	12	12	7.46045	1.26e-05	1.89e-05	2.15365	1.04	11.79	0.35198	0.817307	-0.82596	1.14906
g__Sutterella	LF	N milk	12	12	29.1383	9.15e-12	5.49e-11	8.41151	7.05	14.64	0.815811	0.690014	-0.0744831	0.767742
g__Sutterella	LF	GOS	12	12	11.7758	1.41e-07	4.23e-07	3.39938	1.88	16.68	0.815811	0.690014	-0.82596	1.14906
g__Sutterella	N milk	GOS	12	12	4.31293	0.001	0.001	1.24503	0.41	7.49	-0.0744831	0.767742	-0.82596	1.14906
g__[Eubacterium]	NSC	LF	12	12	-0.414319	0.687	0.944	-0.119604	-0.68	0.54	0	1.61152	0	1.20377
g__[Eubacterium]	NSC	N milk	12	12	0.276383	0.787	0.944	0.0797849	-0.52	0.88	0	1.61152	0	1.14705
g__[Eubacterium]	NSC	GOS	12	12	0.328724	0.749	0.944	0.0948944	-0.42	0.97	0	1.61152	0	1.24746
g__[Eubacterium]	LF	N milk	12	12	0.869256	0.403	0.944	0.250933	-0.68	0.67	0	1.20377	0	1.14705
g__[Eubacterium]	LF	GOS	12	12	0.966659	0.354	0.944	0.279051	-0.33	0.93	0	1.20377	0	1.24746
g__[Eubacterium]	N milk	GOS	12	12	0.0709633	0.945	0.945	0.0204854	-0.85	0.51	0	1.14705	0	1.24746
g__[Ruminococcus]	NSC	LF	12	12	-13.568	3.26e-08	1.96e-07	-3.91675	-7.64	-2.96	0.850781	0.623025	1.54929	0.408714
g__[Ruminococcus]	NSC	N milk	12	12	-1.3973	0.19	0.285	-0.403367	-0.91	0.15	0.850781	0.623025	0.814609	0.993527
g__[Ruminococcus]	NSC	GOS	12	12	-0.0194355	0.985	0.985	-0.00561055	-0.8	0.52	0.850781	0.623025	0.977743	1.45802
g__[Ruminococcus]	LF	N milk	12	12	4.36451	0.001	0.003	1.25993	0.58	3.68	1.54929	0.408714	0.814609	0.993527
g__[Ruminococcus]	LF	GOS	12	12	2.65152	0.022	0.045	0.765428	0.4	1.53	1.54929	0.408714	0.977743	1.45802
g__[Ruminococcus]	N milk	GOS	12	12	0.666382	0.519	0.623	0.192368	-0.72	0.57	0.814609	0.993527	0.977743	1.45802
o__Clostridiales	NSC	LF	12	12	5.97851	9.21e-05	0.000276	1.72585	1.05	4.03	0.0987038	1.2474	-0.318962	0.901096
o__Clostridiales	NSC	N milk	12	12	1.49315	0.164	0.246	0.431036	-0.13	3.61	0.0987038	1.2474	-0.557808	1.09911
o__Clostridiales	NSC	GOS	12	12	6.07229	8.05e-05	0.000276	1.75292	1.2	3.69	0.0987038	1.2474	-0.883845	1.8814
o__Clostridiales	LF	N milk	12	12	0.263262	0.797	0.797	0.0759973	-0.41	2.05	-0.318962	0.901096	-0.557808	1.09911
o__Clostridiales	LF	GOS	12	12	3.5195	0.005	0.01	1.01599	0.57	2.09	-0.318962	0.901096	-0.883845	1.8814
o__Clostridiales	N milk	GOS	12	12	0.977881	0.349	0.419	0.28229	-1	0.71	-0.557808	1.09911	-0.883845	1.8814
o__RF32	NSC	LF	12	12	-1.30065	0.22	0.44	-0.375466	-0.81	0.29	0	1.63859	0	1.48844
o__RF32	NSC	N milk	12	12	1.4308	0.18	0.44	0.413038	-0.43	0.79	0	1.63859	0	1.72383
o__RF32	NSC	GOS	12	12	-0.367531	0.72	0.792	-0.106097	-0.46	0.83	0	1.63859	0	0.512898
o__RF32	LF	N milk	12	12	2.07501	0.062	0.373	0.599003	0.29	1.05	0	1.48844	0	1.72383
o__RF32	LF	GOS	12	12	-0.269616	0.792	0.792	-0.0778313	-0.45	0.87	0	1.48844	0	0.512898
o__RF32	N milk	GOS	12	12	-0.616878	0.55	0.792	-0.178077	-0.55	0.64	0	1.72383	0	0.512898
o__YS2	NSC	LF	12	12	1	0.339	0.339	0.288675	0.29	0.55	0	0	0	0
o__YS2	NSC	N milk	12	12	-1	0.339	0.339	-0.288675	-0.68	-0.29	0	0	0	0
o__YS2	NSC	GOS	12	12	1	0.339	0.339	0.288675	0.29	0.68	0	0	0	0
o__YS2	LF	N milk	12	12	-1	0.339	0.339	-0.288675	-0.55	-0.29	0	0	0	0
o__YS2	LF	GOS	12	12	-1	0.339	0.339	-0.288675	-0.55	-0.29	0	0	0	0
o__YS2	N milk	GOS	12	12	1	0.339	0.339	0.288675	0.29	0.55	0	0	0	0

## Sheet: Richness - Diversity
Index	Group1	Group2	n1	n2	MWW statistic	p-value	q-value	Cohen's d	CI 95% low	CI 95% high	Median group1	IQR group1	Median group2	IQR group2
Chao1	NSC	LF	12	12	72	0.011	0.065	0.787065	0.53	1.54	182.75	17.55	175.667	24.95
Chao1	NSC	N milk	12	12	67	0.027	0.081	0.715446	0.17	1.69	182.75	17.55	169	29.05
Chao1	NSC	GOS	12	12	54	0.266	0.532	0.403922	-0.15	1.2	182.75	17.55	165	37.5417
Chao1	LF	N milk	12	12	41	0.91	1	0.0731333	-0.54	0.67	175.667	24.95	169	29.05
Chao1	LF	GOS	12	12	38.5	1	1	0.0366424	-0.69	0.62	175.667	24.95	165	37.5417
Chao1	N milk	GOS	12	12	37	0.91	1	-0.0210969	-0.68	0.63	169	29.05	165	37.5417
InvSimpson	NSC	LF	12	12	65	0.043	0.043	0.704872	0.15	1.63	40.8215	12.7785	35.4897	11.0053
InvSimpson	NSC	N milk	12	12	78	0.000488	0.000976	3.14452	2.32	5.7	40.8215	12.7785	13.0679	14.1608
InvSimpson	NSC	GOS	12	12	78	0.000488	0.000976	3.11371	2.32	5.38	40.8215	12.7785	12.8592	11.4001
InvSimpson	LF	N milk	12	12	77	0.000977	0.001	1.99601	1.25	4.2	35.4897	11.0053	13.0679	14.1608
InvSimpson	LF	GOS	12	12	78	0.000488	0.000976	2.05187	1.34	5.71	35.4897	11.0053	12.8592	11.4001
InvSimpson	N milk	GOS	12	12	66	0.034	0.041	0.785289	0.21	2.42	13.0679	14.1608	12.8592	11.4001
Observed	NSC	LF	12	12	68.5	0.023	0.137	0.68979	0.32	1.51	180.5	18.5	174	25.25
Observed	NSC	N milk	12	12	63	0.065	0.195	0.626931	0.1	1.57	180.5	18.5	169	29.5
Observed	NSC	GOS	12	12	49	0.168	0.336	0.474905	-0.09	1.34	180.5	18.5	165	28.5
Observed	LF	N milk	12	12	41	0.906	0.906	0.0656141	-0.65	0.68	174	25.25	169	29.5
Observed	LF	GOS	12	12	41.5	0.875	0.906	0.109476	-0.55	0.73	174	25.25	165	28.5
Observed	N milk	GOS	12	12	42	0.85	0.906	0.0666015	-0.55	0.69	169	29.5	165	28.5
Shannon	NSC	LF	12	12	65	0.043	0.043	0.789471	0.15	3.63	4.33092	0.181555	4.23025	0.193247
Shannon	NSC	N milk	12	12	78	0.000488	0.000976	2.19751	1.55	3.91	4.33092	0.181555	3.69404	0.529955
Shannon	NSC	GOS	12	12	78	0.000488	0.000976	1.86686	1.38	3.32	4.33092	0.181555	3.65668	0.502238
Shannon	LF	N milk	12	12	77	0.000977	0.001	1.5896	1.02	3.06	4.23025	0.193247	3.69404	0.529955
Shannon	LF	GOS	12	12	78	0.000488	0.000976	1.382	0.98	2.89	4.23025	0.193247	3.65668	0.502238
Shannon	N milk	GOS	12	12	66	0.034	0.041	0.671206	0.13	1.51	3.69404	0.529955	3.65668	0.502238
