# Supplementary material for: The Impact of Low-Lactose, High Galacto-Oligosaccharides Milk on Gut Microbiome and Plasma Metabolome in Healthy Adults: A Randomized, Double-Blind, Controlled Clinical Trial Complemented by Ex Vivo Experiments
Source: Curr Dev Nutr. 2025 Jul 24;9(9):107506. doi: 10.1016/j.cdnut.2025.107506 (PMC12405628; doi:10.1016/j.cdnut.2025.107506)
Supplement: Multimedia component 7 [file mmc7.xlsx]

## Sheet: Description
The impact of low-lactose, high galacto-oligosaccharides (GOS) milk on gut microbiome and plasma metabolome in healthy adults: A randomized, double-blind, controlled clinical trial complemented by ex vivo experiments
Siegwald et al
Supplementary Table 10: Results of ex vivo batch fermentation group comparisons on metabolites outcomes
Sheet name	Sheet description
SCFAs	Results of paired t-test comparisons between groups at 24h on SCFAs
All metabolitesLF N milk GOS	Results of paired t-test comparisons between LF and N milk, and LF and GOS, at 24h on all metabolites
Selected metabolites all groups	Results of paired t-test comparison between all groups at 24h on selected metabolites

## Sheet: SCFAs
	P value (t-test)						FDR-adjusted P value (t-test)
	NSC - LF	NSC - N milk	NSC - GOS	LF - N milk	LF - GOS	N milk - GOS	NSC - LF	NSC - N milk	NSC - GOS	LF - N milk	LF - GOS	N milk - GOS
Acetate	3.51653e-11	3.14905e-11	9.45198e-11	2.28085e-10	2.1704e-09	0.588117	2.28574e-10	1.36459e-10	3.07189e-10	9.88367e-10	9.40507e-09	0.637126
Proprionate	3.14138e-10	2.16229e-08	3.25693e-05	0.000379609	0.31305	7.47218e-08	1.36126e-09	3.51372e-08	5.29252e-05	0.000448629	0.31305	4.85692e-07
Butyrate	2.56289e-09	5.39843e-09	1.09196e-09	9.43224e-08	2.22201e-07	0.452971	8.3294e-09	1.00257e-08	2.83909e-09	2.45238e-07	5.77722e-07	0.535329
Total SCFAs	1.4023e-12	1.3422e-13	3.235e-12	3.04023e-11	1.50035e-08	4.11575e-07	1.823e-11	1.31395e-12	2.10275e-11	1.97615e-10	4.87614e-08	1.78349e-06

## Sheet: All metabolites LF N milk GOS
Name	FDR adjusted P value (LF - N milk)	FDR adjusted P value (LF - GOS)
N-Acetylasparagine	0.00353428	0.0177415
N-AcetylProline	0.00595505	0.000292432
N-Acetylphenylalanine	0.0503111	0.00405879
N-Acetylornithine	0.24582	0.0186281
N-Acetylarginine	0.144678	0.0288688
N-Acetyltyrosine	0.0576046	0.0334042
N-Acetylmethionine	0.532163	0.0454946
Methionine	0.653466	0.0227627
Acetylagmatine	0.00078771	0.00107621
2-Aminoadipic acid	0.00232692	0.000223642
N,N-Dimethylglycine	0.00595505	0.351856
Creatine	0.0145002	0.118042
N-(5-Aminopentyl)acetamide	0.0211651	0.000396946
Histidinol	0.0240036	0.328581
Indole-3-propionic acid	0.0299016	0.0769814
γ-Aminobutyric acid	0.0382236	0.20617
Asymmetric dimethylarginine	0.0450993	0.180465
Glutaric acid	0.0450993	0.00193631
5-Methoxytryptophan	0.9615	0.000255324
Citrulline	0.0554468	0.00127361
Leucylalanine	0.11306	0.00187262
Indole-3-carboxylate	0.642875	0.00311874
Pyroglutamic acid	0.889275	0.00311874
Indole-3-lactic acid	0.532163	0.0257678
Pipecolinic acid	0.0675483	0.0422732
Deoxycholic acid	0.0115268	0.102374
Hyodeoxycholic acid	0.0276808	0.118042
Hexoses dimers	2.36197e-05	1.92773e-06
Hexoses	0.235019	0.0254983
Acetylcholine	0.781936	0.00270042
7-Methylguanine	0.00410146	0.0215057
Hypoxanthine	0.00595505	0.000113878
Uracil	0.399429	0.00356053
Guanine	0.393315	0.0102342
Adenine	0.884682	0.0135268
13-HODE	0.00595505	0.00054282
Carnitine	0.00744007	0.39765
Hexamethylene bisacetamide	0.0372789	0.707023
Quinic acid	0.0444404	0.0769814
Tricarballylic acid	0.216215	0.000223642
Bicine	0.24582	0.00311874
3-Methyladipic acid/ Pimelic acid	0.281719	0.0257678
Acetylcarnitine	0.342938	0.0288688
Nicotine amide	0.00744007	0.00193631
Pantothenic acid	0.24582	0.00311874
4-pyridoxic acid	0.213093	0.0288688

## Sheet: Selected metabolites all groups
	P value (t-test)						FDR-adjusted P value (t-test)
Name	NSC - LF	NSC - N milk	NSC - GOS	LF - N milk	LF - GOS	N milk - GOS	NSC - LF	NSC - N milk	NSC - GOS	LF - N milk	LF - GOS	N milk - GOS
Indole-3-propionic acid	0.23802	0.00220927	0.0383721	0.00420105	0.026997	0.973946	0.429995	0.00985908	0.0910396	0.0299016	0.0769814	0.990589
Nicotine amide	0.0118702	0.000354937	0.000162313	0.000672632	0.000194443	0.442418	0.0580276	0.00306767	0.00178544	0.00744007	0.00193631	0.644971
Kynurenine	0.00165154	0.00018022	0.011647	0.0137471	0.288249	0.00142516	0.016653	0.00218066	0.0352323	0.0554468	0.40556	0.0215556
